# Supplementary material for: Niche partitioning in the Rimicaris exoculata holobiont: the case of the first symbiotic Zetaproteobacteria
Source: Microbiome. 2021 Apr 12;9:87. doi: 10.1186/s40168-021-01045-6 (PMC8042907; doi:10.1186/s40168-021-01045-6)
Supplement: Supplementary file 6 — Additional file 5. DESeq2 results table with baseMean, Log2FoldChange, lfcSE, stat, pvalue and padj for each of the 49 studied MAGs [file 40168_2021_1045_MOESM6_ESM.xls]

## Sheet: Additional_file_5.txt
MAG	baseMean	log2FoldChange	lfcSE	stat	pvalue	padj	Domain	Phylum	Class	Order	Family	Genus	Species
TAG_MAG_00007	51644.5	-9.76985	0.640156	-15.2617	1.37641e-52	6.74442e-51	d__Bacteria	p__Patescibacteria	c__Paceibacteria_A	o__Moranbacterales	f__GCA-2747515	g__	s__
TAG_MAG_00003	7931.39	-8.53205	0.715748	-11.9205	9.25912e-33	2.26849e-31	d__Bacteria	p__Proteobacteria	c__Gammaproteobacteria	o__Xanthomonadales	f__Marinicellaceae	g__	s__
RB_MAG_00011	12639.4	7.29405	0.663647	10.9909	4.22874e-28	6.90693e-27	d__Bacteria	p__Campylobacterota	c__Campylobacteria	o__Campylobacterales	f__Sulfurimonadaceae	g__	s__
TAG_MAG_00021	6237.99	-7.02481	0.673227	-10.4345	1.72463e-25	2.11267e-24	d__Bacteria	p__Bacteroidota	c__Bacteroidia	o__Flavobacteriales	f__Flavobacteriaceae	g__	s__
TAG_MAG_00013	78789.9	-7.98649	0.771906	-10.3464	4.34295e-25	4.25609e-24	d__Bacteria	p__Bacteroidota	c__Bacteroidia	o__Bacteroidales	f__UBA3824	g__	s__
TAG_MAG_00020	5191.52	-6.88186	0.707536	-9.72651	2.32437e-22	1.89824e-21	d__Bacteria	p__Patescibacteria	c__Gracilibacteria	o__GCA-2401425	f__	g__	s__
TAG_MAG_00004	24260.1	-5.51747	0.616985	-8.94263	3.80026e-19	2.66018e-18	d__Bacteria	p__Bacteroidota	c__Bacteroidia	o__Bacteroidales	f__UBA3824	g__	s__
RB_MAG_00027	7686.1	6.76055	0.78054	8.66138	4.66106e-18	2.8549e-17	d__Bacteria	p__Patescibacteria	c__Gracilibacteria	o__BD1-5	f__UBA6164	g__	s__
TAG_MAG_00010	3481.44	-5.65549	0.692388	-8.1681	3.13286e-16	1.70567e-15	d__Bacteria	p__Bacteroidota	c__Bacteroidia	o__Chitinophagales	f__Saprospiraceae	g__	s__
TAG_MAG_00015	105312	-5.50029	0.7142	-7.70133	1.34653e-14	6.59801e-14	d__Bacteria	p__Proteobacteria	c__Alphaproteobacteria	o__Rhodobacterales	f__Rhodobacteraceae	g__Marinosulfonomonas	s__
TAG_MAG_00014	12434.7	-5.36472	0.742679	-7.22347	5.06793e-13	2.25753e-12	d__Bacteria	p__Proteobacteria	c__Zetaproteobacteria	o__Mariprofundales	f__Mariprofundaceae	g__Ghiorsea	s__
RB_MAG_00029	568.505	7.04606	0.991602	7.10574	1.19682e-12	4.887e-12	d__Bacteria	p__Planctomycetota	c__SZUA-567	o__SZUA-567	f__	g__	s__
TAG_MAG_00017	9323.23	-4.5558	0.673452	-6.76485	1.33446e-11	5.0299e-11	d__Bacteria	p__Bacteroidota	c__Bacteroidia	o__Chitinophagales	f__Saprospiraceae	g__	s__
TAG_MAG_00016	2150.98	-5.1662	0.782078	-6.60573	3.95557e-11	1.38445e-10	d__Bacteria	p__Bacteroidota	c__Bacteroidia	o__Flavobacteriales	f__UBA10066	g__	s__
RB_MAG_00017	862.853	7.36544	1.12135	6.56837	5.08683e-11	1.6617e-10	d__Bacteria	p__Patescibacteria	c__Gracilibacteria	o__BD1-5	f__UBA6164	g__UBA6489	s__
RB_MAG_00007	851.002	5.42705	0.834174	6.5059	7.72299e-11	2.36517e-10	d__Bacteria	p__Bacteroidota	c__Bacteroidia	o__Flavobacteriales	f__UBA10066	g__	s__
RB_MAG_00005	2278.26	4.72204	0.730258	6.46626	1.00459e-10	2.89558e-10	d__Bacteria	p__Bacteroidota	c__Bacteroidia	o__Bacteroidales	f__	g__	s__
RB_MAG_00019	3652.02	4.20763	0.717257	5.86629	4.45666e-09	1.2132e-08	d__Bacteria	p__Patescibacteria	c__Gracilibacteria	o__GCA-2401425	f__	g__	s__
TAG_MAG_00005	7361.5	-3.95919	0.68828	-5.7523	8.80377e-09	2.27045e-08	d__Bacteria	p__Proteobacteria	c__Alphaproteobacteria	o__Rhodobacterales	f__Rhodobacteraceae	g__Marinosulfonomonas	s__
TAG_MAG_00009	3883.67	-4.88171	0.915402	-5.33286	9.66787e-08	2.36863e-07	d__Bacteria	p__Deinococcota	c__Deinococci	o__Deinococcales	f__Trueperaceae	g__	s__
RB_MAG_00026	317.207	6.34654	1.19392	5.3157	1.06249e-07	2.47914e-07	d__Bacteria	p__Myxococcota	c__Bradimonadia	o__Bradymonadales	f__	g__	s__
RB_MAG_00015	38431	3.28281	0.638776	5.13922	2.75886e-07	6.14473e-07	d__Bacteria	p__Campylobacterota	c__Campylobacteria	o__Campylobacterales	f__Sulfurovaceae	g__	s__
RB_MAG_00013	3109.3	4.19358	0.854555	4.90733	9.23242e-07	1.96691e-06	d__Bacteria	p__Patescibacteria	c__Paceibacteria	o__UBA9983_A	f__UBA1006	g__UBA1006	s__
TAG_MAG_00001	3141.91	-3.17937	0.655472	-4.85051	1.23147e-06	2.51425e-06	d__Bacteria	p__Bacteroidota	c__Ignavibacteria	o__Ignavibacteriales	f__Melioribacteraceae	g__1-14-2-50-31-20	s__
RB_MAG_00028	544.801	5.17238	1.09789	4.71119	2.46278e-06	4.82704e-06	d__Bacteria	p__Bacteroidota	c__Bacteroidia	o__Bacteroidales	f__UBA3824	g__	s__
RB_MAG_00024	1036.22	3.51865	0.765133	4.59874	4.25063e-06	8.01081e-06	d__Bacteria	p__Patescibacteria	c__Paceibacteria	o__UBA9983_A	f__UBA1006	g__UBA1006	s__
RB_MAG_00021	1034.72	4.14253	0.914371	4.53047	5.88539e-06	1.06809e-05	d__Bacteria	p__Desulfobacterota	c__Desulfobulbia	o__Desulfobulbales	f__Desulfocapsaceae	g__Desulfocapsa	s__
RB_MAG_00014	41125.9	-3.13764	0.720003	-4.35781	1.31369e-05	2.29896e-05	d__Bacteria	p__Proteobacteria	c__Alphaproteobacteria	o__Rhodobacterales	f__Rhodobacteraceae	g__Marinosulfonomonas	s__
RB_MAG_00004	5726.9	2.73939	0.679689	4.03036	5.56926e-05	9.41012e-05	d__Bacteria	p__Desulfobacterota	c__Desulfobulbia	o__Desulfobulbales	f__Desulfocapsaceae	g__Desulforhopalus	s__
RB_MAG_00012	8360.77	2.32302	0.629465	3.69046	0.000223846	0.000365615	d__Bacteria	p__Bacteroidota	c__Bacteroidia	o__Bacteroidales	f__UBA3824	g__	s__
RB_MAG_00002	10528.3	2.4396	0.683989	3.56673	0.000361464	0.000571347	d__Bacteria	p__Campylobacterota	c__Campylobacteria	o__Campylobacterales	f__Sulfurovaceae	g__Nitratifractor	s__
TAG_MAG_00011	6140.66	-2.38494	0.681258	-3.50079	0.000463879	0.000679992	d__Bacteria	p__Bacteroidota	c__Bacteroidia	o__Flavobacteriales	f__Flavobacteriaceae	g__	s__
TAG_MAG_00012	18156.1	-2.2738	0.650352	-3.49626	0.000471831	0.000679992	d__Bacteria	p__Bacteroidota	c__Bacteroidia	o__Flavobacteriales	f__Flavobacteriaceae	g__LPB0138	s__
TAG_MAG_00018	37538.5	-2.79404	0.796923	-3.50604	0.000454825	0.000679992	d__Bacteria	p__Patescibacteria	c__Gracilibacteria	o__GCA-2401425	f__	g__	s__
TAG_MAG_00008	11807.9	-2.38827	0.740455	-3.22542	0.0012579	0.00176106	d__Bacteria	p__Proteobacteria	c__Alphaproteobacteria	o__Rhodobacterales	f__Rhodobacteraceae	g__	s__
RB_MAG_00016	4809.95	-1.84037	0.698952	-2.63304	0.00846246	0.0115184	d__Bacteria	p__Proteobacteria	c__Alphaproteobacteria	o__Rhodobacterales	f__Rhodobacteraceae	g__Marinosulfonomonas	s__
RB_MAG_00022	34279.4	2.12418	0.832309	2.55215	0.0107061	0.0141784	d__Bacteria	p__Patescibacteria	c__Paceibacteria	o__UBA9983_A	f__GCA-2747955	g__	s__
TAG_MAG_00019	149664	-1.51806	0.644409	-2.35574	0.0184859	0.0238371	d__Bacteria	p__Proteobacteria	c__Gammaproteobacteria	o__Thiotrichales	f__Thiotrichaceae	g__	s__
RB_MAG_00001	24747.3	1.47127	0.642535	2.28978	0.0220338	0.0276835	d__Bacteria	p__Bacteroidota	c__Bacteroidia	o__Flavobacteriales	f__Flavobacteriaceae	g__LPB0138	s__
TAG_MAG_00002	5384.3	-1.44787	0.714307	-2.02696	0.0426667	0.0522667	d__Bacteria	p__Campylobacterota	c__Campylobacteria	o__Campylobacterales	f__Sulfurovaceae	g__Nitratifractor	s__
RB_MAG_00003	4544.35	1.39725	0.726594	1.92301	0.0544786	0.0651086	d__Bacteria	p__Bacteroidota	c__Ignavibacteria	o__Ignavibacteriales	f__Melioribacteraceae	g__1-14-2-50-31-20	s__
RB_MAG_00008	4578.26	1.24469	0.765397	1.6262	0.103907	0.121225	d__Bacteria	p__Proteobacteria	c__Zetaproteobacteria	o__Mariprofundales	f__Mariprofundaceae	g__Ghiorsea	s__
RB_MAG_00020	754.063	1.33707	0.94565	1.41392	0.157386	0.179347	d__Bacteria	p__Patescibacteria	c__Gracilibacteria	o__UBA4473	f__UBA4473	g__	s__
RB_MAG_00018	6336.26	0.996231	0.738133	1.34966	0.177124	0.197252	d__Bacteria	p__Proteobacteria	c__Alphaproteobacteria	o__Rhodobacterales	f__Rhodobacteraceae	g__	s__
TAG_MAG_00006	68872.8	-0.890417	0.772167	-1.15314	0.248853	0.270973	d__Bacteria	p__Desulfobacterota	c__Desulfobulbia	o__Desulfobulbales	f__Desulfocapsaceae	g__Desulfocapsa	s__
RB_MAG_00009	7172.03	0.647953	0.667535	0.970666	0.331715	0.353348	d__Bacteria	p__Verrucomicrobiota	c__Kiritimatiellae	o__UBA8416	f__	g__	s__
RB_MAG_00006	5925.38	0.51335	0.692164	0.74166	0.458294	0.477795	d__Bacteria	p__Bacteroidota	c__Bacteroidia	o__Chitinophagales	f__Saprospiraceae	g__	s__
RB_MAG_00025	134282	0.435782	0.641725	0.679079	0.497088	0.507444	d__Bacteria	p__Proteobacteria	c__Gammaproteobacteria	o__Thiotrichales	f__Thiotrichaceae	g__	s__
RB_MAG_00010	5660.59	0.29681	0.640241	0.463591	0.642941	0.642941	d__Bacteria	p__Bacteroidota	c__Bacteroidia	o__Flavobacteriales	f__Flavobacteriaceae	g__	s__
