# Supplementary material for: Niche partitioning in the Rimicaris exoculata holobiont: the case of the first symbiotic Zetaproteobacteria
Source: Microbiome. 2021 Apr 12;9:87. doi: 10.1186/s40168-021-01045-6 (PMC8042907; doi:10.1186/s40168-021-01045-6)
Supplement: Supplementary file 12 — Additional file 11. Table containing the names of all genes found per MAG using KEGG and COG annotation [file 40168_2021_1045_MOESM12_ESM.xlsx]

## Sheet: Additional_file_11.txt
gene_callers_id	contig	start	stop	direction	COG_CATEGORY	COG_CATEGORY (ACCESSION)	COG_FUNCTION	COG_FUNCTION (ACCESSION)	KeggGhostKoala	KeggGhostKoala (ACCESSION)	FeGenie	FeGenie_category (ACCESSION)
0	RB_MAG_00001_000000000001	186	1641	r	H	H	Nicotinic acid mononucleotide adenylyltransferase	COG1057
1	RB_MAG_00001_000000000001	1728	2490	f	P	P	Phosphoribosyl 1,2-cyclic phosphodiesterase	COG1235	phnP; phosphoribosyl 1,2-cyclic phosphate phosphodiesterase [EC:3.1.4.55]	K06167
2	RB_MAG_00001_000000000001	2486	3338	r	S	S	Uncharacterized iron-regulated protein	COG3016
3	RB_MAG_00001_000000000001	3409	4066	r	R	R	Predicted esterase	COG0400	K06999; phospholipase/carboxylesterase	K06999
4	RB_MAG_00001_000000000001	4155	4482	r	S	S	Uncharacterized membrane protein	COG4818
5	RB_MAG_00001_000000000001	4562	4904	r	X	X	Predicted transposase YbfD/YdcC associated with H repeats	COG5433
6	RB_MAG_00001_000000000002	1	1375	f	C	C	Ni,Fe-hydrogenase I large subunit	COG0374	hyaB, hybC; hydrogenase large subunit [EC:1.12.99.6]	K06281
7	RB_MAG_00001_000000000002	1393	2200	f	C	C	Ni,Fe-hydrogenase I cytochrome b subunit	COG1969	hyaC; Ni/Fe-hydrogenase 1 B-type cytochrome subunit	K03620
8	RB_MAG_00001_000000000002	2270	2804	f	C	C	Ni,Fe-hydrogenase maturation factor	COG0680	hyaD, hybD; hydrogenase maturation protease [EC:3.4.23.-]	K03605
9	RB_MAG_00001_000000000002	2803	5074	f	O	O	Hydrogenase maturation factor HypF (carbamoyltransferase)	COG0068	hypF; hydrogenase maturation protein HypF	K04656
10	RB_MAG_00001_000000000002	5080	5422	f
11	RB_MAG_00001_000000000002	5423	6515	f	O	O	Hydrogenase maturation factor	COG0409	hypD; hydrogenase expression/formation protein HypD	K04654
12	RB_MAG_00001_000000000002	6525	8265	f	I!!!J	I!!!J	Methionyl-tRNA formyltransferase!!!Enoyl-CoA hydratase/carnithine racemase	COG0223!!!COG1024	hypX, hoxX; putative two-component system protein, hydrogenase maturation factor HypX/HoxX	K19640
13	RB_MAG_00001_000000000002	8261	10127	r
14	RB_MAG_00001_000000000002	10131	10779	r	O	O	Leu/Phe-tRNA-protein transferase	COG2360
15	RB_MAG_00001_000000000002	10864	11908	f	O	O	Hydrogenase maturation factor	COG0309	hypE; hydrogenase expression/formation protein HypE	K04655
16	RB_MAG_00001_000000000002	11913	12276	r	O	O	Hydrogenase maturation factor	COG0298	hypC; hydrogenase expression/formation protein HypC	K04653
17	RB_MAG_00001_000000000002	12281	13070	r	O	O	Ni2+-binding GTPase involved in regulation of expression and maturation of urease and hydrogenase	COG0378	hypB; hydrogenase nickel incorporation protein HypB	K04652
18	RB_MAG_00001_000000000002	13086	13428	r	R	R	Zn finger protein HypA/HybF (possibly regulating hydrogenase expression)	COG0375	hypA, hybF; hydrogenase nickel incorporation protein HypA/HybF	K04651
19	RB_MAG_00001_000000000002	13490	14198	r	P	P	ABC-type nickel/cobalt efflux system, permease component RcnA	COG2215	rcnA; nickel/cobalt transporter (NicO) family protein	K08970
20	RB_MAG_00001_000000000002	14283	14733	r	K	K	DNA-binding transcriptional regulator, IscR family	COG1959
21	RB_MAG_00001_000000000002	14888	16379	f	E	E	Histidine ammonia-lyase	COG2986	hutH, HAL; histidine ammonia-lyase [EC:4.3.1.3]	K01745
22	RB_MAG_00001_000000000002	16383	17709	f	E	E	Urocanate hydratase	COG2987	hutU, UROC1; urocanate hydratase [EC:4.2.1.49]	K01712
23	RB_MAG_00001_000000000003	1	457	r	K!!!J	K!!!J	Transcriptional and/or translational regulatory protein YebC/TACO1	COG0217
24	RB_MAG_00001_000000000003	520	2515	r	V	V	Antitoxin component YwqK of the YwqJK toxin-antitoxin module	COG2849
25	RB_MAG_00001_000000000003	2538	4167	r	I	I	Acetyl-CoA carboxylase, carboxyltransferase component	COG4799
26	RB_MAG_00001_000000000003	4377	4560	f
27	RB_MAG_00001_000000000003	4559	6251	f	R	R	ATPase components of ABC transporters with duplicated ATPase domains	COG0488	uup; ABC transport system ATP-binding/permease protein	K15738
28	RB_MAG_00001_000000000003	6265	6844	r	T	T	cAMP-binding domain of CRP or a regulatory subunit of cAMP-dependent protein kinases	COG0664
29	RB_MAG_00001_000000000003	6840	7416	r	T	T	cAMP-binding domain of CRP or a regulatory subunit of cAMP-dependent protein kinases	COG0664
30	RB_MAG_00001_000000000003	7479	8076	r
31	RB_MAG_00001_000000000003	8077	9775	r	U	U	Signal peptidase I!!!Signal peptidase I	COG0681!!!COG0681	lepB; signal peptidase I [EC:3.4.21.89]	K03100
32	RB_MAG_00001_000000000003	9841	10546	r	E	E	Dihydrodipicolinate reductase	COG0289	dapB; 4-hydroxy-tetrahydrodipicolinate reductase [EC:1.17.1.8]	K00215
33	RB_MAG_00001_000000000003	10549	11125	r
34	RB_MAG_00001_000000000003	11135	11999	r	D	D	Chromosome segregation protein Spo0J, contains ParB-like nuclease domain	COG1475	parB, spo0J; ParB family transcriptional regulator, chromosome partitioning protein	K03497
35	RB_MAG_00001_000000000003	11998	12766	r	N	N	Cellulose biosynthesis protein BcsQ	COG1192	parA, soj; chromosome partitioning protein	K03496
36	RB_MAG_00001_000000000003	12866	14318	r	E	E	Di- or tripeptidase	COG2195	pepD; dipeptidase D [EC:3.4.13.-]	K01270
37	RB_MAG_00001_000000000003	14502	14916	r	I!!!Q	I!!!Q	Acyl-CoA synthetase (AMP-forming)/AMP-acid ligase II	COG0318
38	RB_MAG_00001_000000000004	0	1536	f	U	U	Preprotein translocase subunit SecF!!!Preprotein translocase subunit SecD!!!Preprotein translocase subunit SecD	COG0341!!!COG0342!!!COG0342	secDF; SecD/SecF fusion protein	K12257
39	RB_MAG_00001_000000000004	1627	2740	f	F	F	Adenylate kinase or related kinase!!!Hypoxanthine-guanine phosphoribosyltransferase	COG0563!!!COG0634	adk, AK; adenylate kinase [EC:2.7.4.3]	K00939
40	RB_MAG_00001_000000000004	2794	3784	f	D!!!L	D!!!L	GTPase involved in cell partioning and DNA repair	COG0536	obgE, cgtA, MTG2; GTPase [EC:3.6.5.-]	K03979
41	RB_MAG_00001_000000000004	3780	4251	r
42	RB_MAG_00001_000000000004	4288	5545	r	R!!!T	R!!!T	Tetratricopeptide (TPR) repeat!!!TPR repeat	COG0457!!!COG0790
43	RB_MAG_00001_000000000004	5681	7151	r	T	T	Signal transducer regulating beta-lactamase production, contains metallopeptidase domain	COG4219
44	RB_MAG_00001_000000000004	7147	7519	r	K	K	Predicted transcriptional regulator	COG3682	blaI; BlaI family transcriptional regulator, penicillinase repressor	K02171
45	RB_MAG_00001_000000000004	7653	8154	f	S	S	Uncharacterized conserved protein YqgC, DUF456 family	COG2839	K09793; uncharacterized protein	K09793
46	RB_MAG_00001_000000000004	8316	9447	r	H!!!C	H!!!C	2-polyprenyl-6-methoxyphenol hydroxylase and related FAD-dependent oxidoreductases	COG0654
47	RB_MAG_00001_000000000004	9525	10146	f	K	K	DNA-binding transcriptional regulator, AcrR family	COG1309
48	RB_MAG_00001_000000000005	2	815	f	S	S	Uncharacterized protein	COG3868
49	RB_MAG_00001_000000000005	842	1058	f
50	RB_MAG_00001_000000000005	1077	1251	r	L	L	Primosomal protein N' (replication factor Y) - superfamily II helicase	COG1198
51	RB_MAG_00001_000000000005	1287	1893	r	S	S	Uncharacterized protein	COG4902
52	RB_MAG_00001_000000000005	2117	4586	r	L	L	Primosomal protein N' (replication factor Y) - superfamily II helicase	COG1198	priA; primosomal protein N' (replication factor Y) (superfamily II helicase) [EC:3.6.4.-]	K04066
53	RB_MAG_00001_000000000005	4787	5027	r
54	RB_MAG_00001_000000000005	5036	5612	r	C	C	Heme/copper-type cytochrome/quinol oxidase, subunit 3	COG1845	norE; nitric oxide reductase NorE protein	K02164
55	RB_MAG_00001_000000000005	5623	6598	r	S	S	Uncharacterized conserved protein, DUF438 domain, may contain hemerythrin domain	COG2461	K09155; uncharacterized protein	K09155
56	RB_MAG_00001_000000000005	7076	8501	r	P	P	Nitric oxide reductase activation protein	COG4548
57	RB_MAG_00001_000000000005	8649	9423	r	R	R	MoxR-like ATPase	COG0714	norQ; nitric oxide reductase NorQ protein	K04748
58	RB_MAG_00001_000000000005	9426	9930	r
59	RB_MAG_00001_000000000005	10111	11368	r	M	M	Outer membrane protein (porin)	COG3203
60	RB_MAG_00001_000000000005	11397	13404	r	P	P	Outer membrane receptor for ferrienterochelin and colicins	COG4771	TC.FEV.OM; iron complex outermembrane recepter protein	K02014
61	RB_MAG_00001_000000000005	13479	15132	r	R!!!C	R!!!C	Cytochrome c, mono- and diheme variants!!!DNA-binding beta-propeller fold protein YncE	COG2010!!!COG3391	nirS; nitrite reductase (NO-forming) / hydroxylamine reductase [EC:1.7.2.1 1.7.99.1]	K15864
62	RB_MAG_00001_000000000005	15263	16598	r	P	P	Nitric oxide reductase large subunit	COG3256	norB; nitric oxide reductase subunit B [EC:1.7.2.5]	K04561
63	RB_MAG_00001_000000000005	16610	17051	r	C	C	Cytochrome c, mono- and diheme variants	COG2010	norC; nitric oxide reductase subunit C	K02305
64	RB_MAG_00001_000000000005	17307	18255	f
65	RB_MAG_00001_000000000005	18362	19403	f	O	O	Cytochrome c peroxidase	COG1858	E1.11.1.5; cytochrome c peroxidase [EC:1.11.1.5]	K00428
66	RB_MAG_00001_000000000005	19461	20622	r	J	J	23S rRNA G2445 N2-methylase RlmL	COG0116	ypsC; putative N6-adenine-specific DNA methylase [EC:2.1.1.-]	K07444
67	RB_MAG_00001_000000000005	20676	21411	f	R!!!Q	R!!!Q	SAM-dependent methyltransferase	COG0500
68	RB_MAG_00001_000000000005	21407	22073	f	P	P	Zinc transporter ZupT	COG0428
69	RB_MAG_00001_000000000005	22091	23519	r	L	L	ATP-dependent exoDNAse (exonuclease V), alpha subunit, helicase superfamily I	COG0507	E3.1.11.5; exodeoxyribonuclease V [EC:3.1.11.5]	K01144
70	RB_MAG_00001_000000000005	23625	24360	f
71	RB_MAG_00001_000000000006	0	726	r	U	U	Large exoprotein involved in heme utilization or adhesion!!!Large exoprotein involved in heme utilization or adhesion	COG3210!!!COG3210
72	RB_MAG_00001_000000000006	1402	1894	r	S	S	Uncharacterized damage-inducible protein DinB (forms a four-helix bundle)	COG2318
73	RB_MAG_00001_000000000006	2108	2831	f
74	RB_MAG_00001_000000000006	2871	4329	r	M	M	Membrane protein involved in the export of O-antigen and teichoic acid	COG2244
75	RB_MAG_00001_000000000006	4329	5589	r	M	M	Glycosyltransferase involved in cell wall bisynthesis	COG0438
76	RB_MAG_00001_000000000006	5585	6740	r	M	M	Polysaccharide pyruvyl transferase family protein WcaK	COG2327	wcaK, amsJ; colanic acid/amylovoran biosynthesis protein	K16710
77	RB_MAG_00001_000000000006	6978	7428	f	C	C	Cytochrome c551/c552	COG4654
78	RB_MAG_00001_000000000006	7679	7931	r	J	J	Ribosomal protein L31	COG0254	RP-L31, rpmE; large subunit ribosomal protein L31	K02909
79	RB_MAG_00001_000000000006	8066	9098	f	O	O	Glutamine cyclotransferase	COG3823	QCT, qpcT; glutaminyl-peptide cyclotransferase [EC:2.3.2.5]	K22757
80	RB_MAG_00001_000000000006	9147	10671	f
81	RB_MAG_00001_000000000006	10713	11394	f	R	R	Short-chain dehydrogenase	COG0300
82	RB_MAG_00001_000000000006	11398	12007	f	R	R	Predicted Zn-dependent metalloprotease, SprT family	COG3091
83	RB_MAG_00001_000000000006	11999	13076	f	M	M	Mannose-1-phosphate guanylyltransferase	COG0836	manC, cpsB; mannose-1-phosphate guanylyltransferase [EC:2.7.7.13]	K00971
84	RB_MAG_00001_000000000006	13090	14518	f	S	S	Uncharacterized membrane protein	COG1808
85	RB_MAG_00001_000000000007	0	1026	r	M	M	UDP-N-acetylenolpyruvoylglucosamine reductase	COG0812	murB; UDP-N-acetylmuramate dehydrogenase [EC:1.3.1.98]	K00075
86	RB_MAG_00001_000000000007	1026	2190	r	E	E	Aspartate/methionine/tyrosine aminotransferase	COG0436
87	RB_MAG_00001_000000000007	2368	3673	f	O	O	C-terminal processing protease CtpA/Prc, contains a PDZ domain	COG0793
88	RB_MAG_00001_000000000007	3726	4233	r
89	RB_MAG_00001_000000000007	4282	6916	f	J	J	Valyl-tRNA synthetase	COG0525	VARS, valS; valyl-tRNA synthetase [EC:6.1.1.9]	K01873
90	RB_MAG_00001_000000000008	55	358	r	W!!!U	W!!!U	Autotransporter adhesin	COG5295
91	RB_MAG_00001_000000000008	469	1687	r	L	L	Superfamily II DNA and RNA helicase	COG0513	rhlE; ATP-dependent RNA helicase RhlE [EC:3.6.4.13]	K11927
92	RB_MAG_00001_000000000008	1860	1998	f
93	RB_MAG_00001_000000000008	2013	3621	r	M	M	Outer membrane protein OmpA and related peptidoglycan-associated (lipo)proteins	COG2885
94	RB_MAG_00001_000000000008	3638	4541	r	M	M	Membrane protein involved in colicin uptake	COG3064
95	RB_MAG_00001_000000000008	4607	7187	r	S	S	Uncharacterized conserved protein!!!Uncharacterized conserved protein!!!Uncharacterized membrane protein	COG1361!!!COG1361!!!COG1470
96	RB_MAG_00001_000000000009	0	612	f
97	RB_MAG_00001_000000000009	620	1373	r	R	R	Tetratricopeptide (TPR) repeat!!!Uncharacterized conserved protein YgiM, contains N-terminal SH3 domain, DUF1202 family	COG0457!!!COG3103
98	RB_MAG_00001_000000000009	1373	3146	r	R	R	Tetratricopeptide (TPR) repeat!!!Uncharacterized conserved protein YgiM, contains N-terminal SH3 domain, DUF1202 family	COG0457!!!COG3103
99	RB_MAG_00001_000000000009	3155	3989	r	R	R	Tetratricopeptide (TPR) repeat	COG0457
100	RB_MAG_00001_000000000009	3985	5020	r	R	R	Secreted protein containing bacterial Ig-like domain and vWFA domain	COG2304	yfbK; Ca-activated chloride channel homolog	K07114
101	RB_MAG_00001_000000000009	5062	5431	r
102	RB_MAG_00001_000000000009	5475	6459	r	R	R	Secreted protein containing bacterial Ig-like domain and vWFA domain	COG2304	yfbK; Ca-activated chloride channel homolog	K07114
103	RB_MAG_00001_000000000009	6460	8152	r	O!!!C	O!!!C	Cytochrome c-type biogenesis protein CcmH/NrfF	COG3088
104	RB_MAG_00001_000000000009	8153	9026	r	S	S	Uncharacterized conserved protein, DUF58 family, contains vWF domain	COG1721
105	RB_MAG_00001_000000000009	9109	10174	r	R	R	MoxR-like ATPase	COG0714	moxR; MoxR-like ATPase [EC:3.6.3.-]	K03924
106	RB_MAG_00001_000000000009	10235	10988	r	M	M	UDP-2,3-diacylglucosamine pyrophosphatase LpxH	COG2908	lpxH; UDP-2,3-diacylglucosamine hydrolase [EC:3.6.1.54]	K03269
107	RB_MAG_00001_000000000009	11009	12587	r	O	O	C-terminal processing protease CtpA/Prc, contains a PDZ domain	COG0793	E3.4.21.102, prc, ctpA; carboxyl-terminal processing protease [EC:3.4.21.102]	K03797
108	RB_MAG_00001_000000000009	12591	13014	r	F	F	Deoxycytidylate deaminase	COG2131	comEB; dCMP deaminase [EC:3.5.4.12]	K01493
109	RB_MAG_00001_000000000009	13069	13651	r	O	O	Hydrogenase/urease accessory protein HupE	COG2370
110	RB_MAG_00001_000000000009	13823	14729	r	X	X	Transposase and inactivated derivatives, IS5 family	COG3039
111	RB_MAG_00001_000000000009	14884	16057	f	V	V	CubicO group peptidase, beta-lactamase class C family	COG1680
112	RB_MAG_00001_000000000009	16084	16867	f	I	I	Lysophospholipase, alpha-beta hydrolase superfamily	COG2267
113	RB_MAG_00001_000000000009	16875	18027	f	P	P	Predicted flavoprotein CzcO associated with the cation diffusion facilitator CzcD	COG2072
114	RB_MAG_00001_000000000010	2	320	f	O	O	Membrane protease subunit, stomatin/prohibitin family, contains C-terminal Zn-ribbon domain	COG4260
115	RB_MAG_00001_000000000010	355	1534	f
116	RB_MAG_00001_000000000010	1540	2794	f	O	O	Periplasmic serine protease, S1-C subfamily, contain C-terminal PDZ domain	COG0265
117	RB_MAG_00001_000000000010	2836	3838	f
118	RB_MAG_00001_000000000011	0	423	r
119	RB_MAG_00001_000000000011	511	2716	r	L	L	dsDNA-specific endonuclease/ATPase MutS2	COG1193	mutS2; DNA mismatch repair protein MutS2	K07456
120	RB_MAG_00001_000000000011	2835	3501	f	L	L	Uracil DNA glycosylase	COG0692	UNG, UDG; uracil-DNA glycosylase [EC:3.2.2.27]	K03648
121	RB_MAG_00001_000000000011	3567	4233	f	M	M	D-alanyl-D-alanine dipeptidase	COG2173	vanX; zinc D-Ala-D-Ala dipeptidase [EC:3.4.13.22]	K08641
122	RB_MAG_00001_000000000011	4320	5910	r	J	J	Peptide chain release factor RF-3	COG4108	prfC; peptide chain release factor 3	K02837
123	RB_MAG_00001_000000000011	5992	6511	f	I	I	Isopentenyldiphosphate isomerase	COG1443	idi, IDI; isopentenyl-diphosphate Delta-isomerase [EC:5.3.3.2]	K01823
124	RB_MAG_00001_000000000011	6510	6924	f	H	H	6-pyruvoyl-tetrahydropterin synthase	COG0720	queD, ptpS, PTS; 6-pyruvoyltetrahydropterin/6-carboxytetrahydropterin synthase [EC:4.2.3.12 4.1.2.50]	K01737
125	RB_MAG_00001_000000000011	6924	7911	f	G	G	Mannose-6-phosphate isomerase, class I	COG1482	manA, MPI; mannose-6-phosphate isomerase [EC:5.3.1.8]	K01809
126	RB_MAG_00001_000000000011	7960	8323	r
127	RB_MAG_00001_000000000011	8775	9465	f	H	H	FMN phosphatase YigB, HAD superfamily	COG1011
128	RB_MAG_00001_000000000011	9516	9783	f
129	RB_MAG_00001_000000000011	9848	10046	f
130	RB_MAG_00001_000000000011	10124	11021	r	L	L	Site-specific recombinase XerD	COG4974	xerD; integrase/recombinase XerD	K04763
131	RB_MAG_00001_000000000011	11083	11455	r	S	S	Uncharacterized membrane protein YozV, TM2 domain	COG2314
132	RB_MAG_00001_000000000011	11509	12394	f
133	RB_MAG_00001_000000000011	12400	12814	f	E	E	3-dehydroquinate dehydratase	COG0757	aroQ, qutE; 3-dehydroquinate dehydratase II [EC:4.2.1.10]	K03786
134	RB_MAG_00001_000000000012	32	1136	f	M	M	Alanine racemase	COG0787	alr; alanine racemase [EC:5.1.1.1]	K01775
135	RB_MAG_00001_000000000012	1185	1587	f	M	M	Large-conductance mechanosensitive channel	COG1970	mscL; large conductance mechanosensitive channel	K03282
136	RB_MAG_00001_000000000012	1743	2286	r	S	S	Uncharacterized conserved protein YiiM, contains MOSC domain	COG2258
137	RB_MAG_00001_000000000012	2285	3773	r	H	H	Phenylacetate-coenzyme A ligase PaaK, adenylate-forming domain family	COG1541
138	RB_MAG_00001_000000000012	3776	4646	r	M	M	Murein DD-endopeptidase MepM and murein hydrolase activator NlpD, contain LysM domain	COG0739
139	RB_MAG_00001_000000000012	4708	5290	r	H	H	Nicotinic acid mononucleotide adenylyltransferase	COG1057	nadD; nicotinate-nucleotide adenylyltransferase [EC:2.7.7.18]	K00969
140	RB_MAG_00001_000000000012	5292	5883	r	F	F	Guanylate kinase	COG0194	E2.7.4.8, gmk; guanylate kinase [EC:2.7.4.8]	K00942
141	RB_MAG_00001_000000000012	5882	6740	r	S	S	Uncharacterized conserved protein YicC, UPF0701 family	COG1561
142	RB_MAG_00001_000000000012	6845	7298	r	S	S	Nucleoid-associated protein YgaU, contains BON and LysM domains	COG1652
143	RB_MAG_00001_000000000012	7418	8069	f	F	F	Uracil phosphoribosyltransferase	COG0035
144	RB_MAG_00001_000000000012	8063	8264	r
145	RB_MAG_00001_000000000012	8345	8405	f
146	RB_MAG_00001_000000000013	1	76	f
147	RB_MAG_00001_000000000013	225	606	f
148	RB_MAG_00001_000000000013	661	5026	r	L	L	DNA polymerase III, alpha subunit!!!DNA polymerase III, epsilon subunit or related 3'-5' exonuclease	COG0587!!!COG0847	dnaE; DNA polymerase III subunit alpha [EC:2.7.7.7]	K02337
149	RB_MAG_00001_000000000013	5179	5515	f	J	J	mRNA-degrading endonuclease (mRNA interferase) HigB, toxic component of the HigAB toxin-antitoxin module	COG4680	higB; mRNA interferase HigB [EC:3.1.-.-]	K19166
150	RB_MAG_00001_000000000013	5526	5895	f	V	V	Antitoxin component HigA of the HigAB toxin-antitoxin module, contains an N-terminal HTH domain	COG5499	higA; HTH-type transcriptional regulator / antitoxin HigA	K18831
151	RB_MAG_00001_000000000013	5976	7416	r	H	H	Outer membrane cobalamin receptor protein	COG4206
152	RB_MAG_00001_000000000014	497	752	f
153	RB_MAG_00001_000000000014	732	1758	r	R	R	Uncharacterized conserved protein YafD, endonuclease/exonuclease/phosphatase (EEP) superfamily	COG3021
154	RB_MAG_00001_000000000014	1759	2581	r	O	O	Membrane associated serine protease, rhomboid family	COG0705
155	RB_MAG_00001_000000000014	2580	2988	r	O	O	Membrane associated serine protease, rhomboid family	COG0705
156	RB_MAG_00001_000000000015	0	429	f	S	S	Uncharacterized membrane protein YckC, RDD family	COG1714
157	RB_MAG_00001_000000000015	679	2038	r	K!!!E	K!!!E	Cysteine synthase!!!Predicted transcriptional regulator with C-terminal CBS domains	COG0031!!!COG3620	CBS; cystathionine beta-synthase [EC:4.2.1.22]	K01697
158	RB_MAG_00001_000000000015	2063	3338	r	M	M	ABC-type transport system, involved in lipoprotein release, permease component	COG4591	lolC_E; lipoprotein-releasing system permease protein	K09808
159	RB_MAG_00001_000000000015	3356	4595	f	S	S	Uncharacterized conserved protein YbbC, DUF1343 family	COG3876
160	RB_MAG_00001_000000000015	4647	6171	f	V	V	CubicO group peptidase, beta-lactamase class C family	COG1680
161	RB_MAG_00001_000000000015	6176	6488	f
162	RB_MAG_00001_000000000015	6516	6924	f
163	RB_MAG_00001_000000000015	6889	7408	r	R	R	Fe-S-cluster containining protein	COG0727	K06940; uncharacterized protein	K06940
164	RB_MAG_00001_000000000015	7469	9251	f	J	J	Arginyl-tRNA synthetase	COG0018	RARS, argS; arginyl-tRNA synthetase [EC:6.1.1.19]	K01887
165	RB_MAG_00001_000000000015	9429	9597	r
166	RB_MAG_00001_000000000015	9658	11047	f	C	C	Pyruvate/2-oxoglutarate dehydrogenase complex, dihydrolipoamide dehydrogenase (E3) component or related enzyme	COG1249	DLD, lpd, pdhD; dihydrolipoamide dehydrogenase [EC:1.8.1.4]	K00382
167	RB_MAG_00001_000000000015	11220	11346	r
168	RB_MAG_00001_000000000015	11540	13136	r	S	S	Uncharacterized protein YllA, UPF0747 family	COG4365	bshC; bacillithiol synthase	K22136
169	RB_MAG_00001_000000000015	13215	13911	r	R!!!Q	R!!!Q	SAM-dependent methyltransferase	COG0500
170	RB_MAG_00001_000000000015	13940	15242	r	J	J	tRNA A37 methylthiotransferase MiaB	COG0621	rimO; ribosomal protein S12 methylthiotransferase [EC:2.8.4.4]	K14441
171	RB_MAG_00001_000000000015	15313	15664	r
172	RB_MAG_00001_000000000015	15675	16629	r	U	U	Signal recognition particle GTPase	COG0552	ftsY; fused signal recognition particle receptor	K03110
173	RB_MAG_00001_000000000015	16865	17018	r
174	RB_MAG_00001_000000000015	17025	17211	r	J	J	Ribosomal protein L33	COG0267	RP-L33, MRPL33, rpmG; large subunit ribosomal protein L33	K02913
175	RB_MAG_00001_000000000015	17237	17477	r	J	J	Ribosomal protein L28	COG0227	RP-L28, MRPL28, rpmB; large subunit ribosomal protein L28	K02902
176	RB_MAG_00001_000000000015	17552	18800	r	R!!!H	R!!!H	Predicted nucleotide-utilizing enzyme related to molybdopterin-biosynthesis enzyme MoeA!!!Nicotinamide mononucleotide (NMN) deamidase PncC	COG1058!!!COG1546	pncC; nicotinamide-nucleotide amidase [EC:3.5.1.42]	K03742
177	RB_MAG_00001_000000000015	18869	19397	r	S	S	Uncharacterized conserved protein YkwD, contains CAP (CSP/antigen 5/PR1) domain	COG2340
178	RB_MAG_00001_000000000015	19697	21323	f	K!!!T	K!!!T	DNA-binding transcriptional regulator, CsgD family!!!Periplasmic ligand-binding sensor domain	COG2771!!!COG3292
179	RB_MAG_00001_000000000015	21483	22179	r	K!!!T	K!!!T	DNA-binding response regulator, OmpR family, contains REC and winged-helix (wHTH) domain	COG0745
180	RB_MAG_00001_000000000015	22191	23757	r	T	T	K+-sensing histidine kinase KdpD	COG2205
181	RB_MAG_00001_000000000015	23848	24454	r	H	H	Dephospho-CoA kinase	COG0237	coaE; dephospho-CoA kinase [EC:2.7.1.24]	K00859
182	RB_MAG_00001_000000000015	24450	25410	r	S	S	Uncharacterized protein, YbbR domain	COG4856
183	RB_MAG_00001_000000000015	25602	25920	r	U	U	Preprotein translocase subunit YajC	COG1862	yajC; preprotein translocase subunit YajC	K03210
184	RB_MAG_00001_000000000015	25926	26436	r	R!!!M	R!!!M	Tetratricopeptide (TPR) repeat!!!Outer membrane protein OmpA and related peptidoglycan-associated (lipo)proteins	COG0457!!!COG2885
185	RB_MAG_00001_000000000015	26478	27513	r	K	K	Transcription termination factor NusB	COG0781	nusB; transcription antitermination protein NusB	K03625
186	RB_MAG_00001_000000000015	27516	29268	f	V	V	ABC-type multidrug transport system, ATPase and permease component	COG1132	mdlA, smdA; ATP-binding cassette, subfamily B, multidrug efflux pump	K18889
187	RB_MAG_00001_000000000015	29371	29740	f
188	RB_MAG_00001_000000000015	29858	30458	f
189	RB_MAG_00001_000000000015	30537	31737	r	C	C	Succinyl-CoA synthetase, beta subunit	COG0045	sucC; succinyl-CoA synthetase beta subunit [EC:6.2.1.5]	K01903
190	RB_MAG_00001_000000000015	31980	32646	f	M	M	ABC-type lipoprotein export system, ATPase component	COG1136	lolD; lipoprotein-releasing system ATP-binding protein [EC:3.6.3.-]	K09810
191	RB_MAG_00001_000000000015	32653	33388	f	F	F	Nucleoside phosphorylase	COG0775	mtnN, mtn, pfs; adenosylhomocysteine nucleosidase [EC:3.2.2.9]	K01243
192	RB_MAG_00001_000000000015	33428	34256	f	R	R	Secreted protein containing bacterial Ig-like domain and vWFA domain	COG2304
193	RB_MAG_00001_000000000016	2	566	r	R!!!M	R!!!M	Tetratricopeptide (TPR) repeat!!!Curli biogenesis system outer membrane secretion channel CsgG	COG0457!!!COG1462
194	RB_MAG_00001_000000000016	562	1609	r
195	RB_MAG_00001_000000000016	1909	2086	f
196	RB_MAG_00001_000000000016	2174	3029	f	R!!!T	R!!!T	Tetratricopeptide (TPR) repeat!!!Signal transduction histidine kinase	COG0457!!!COG4585
197	RB_MAG_00001_000000000017	2	98	f
198	RB_MAG_00001_000000000017	172	559	r	J	J	16S rRNA G527 N7-methylase RsmG (former glucose-inhibited division protein B)	COG0357
199	RB_MAG_00001_000000000017	755	1115	r	O	O	Negative regulator of GroEL, contains thioredoxin-like and TPR-like domains	COG3118	trxA; thioredoxin 1	K03671
200	RB_MAG_00001_000000000017	1252	1702	r	K	K	Transcription elongation factor, GreA/GreB family	COG0782
201	RB_MAG_00001_000000000017	1763	2894	r
202	RB_MAG_00001_000000000017	2998	4048	r	L	L	Nucleotidyltransferase/DNA polymerase involved in DNA repair	COG0389	dinB; DNA polymerase IV [EC:2.7.7.7]	K02346
203	RB_MAG_00001_000000000017	4206	5550	r	E	E	Glutamate dehydrogenase/leucine dehydrogenase	COG0334	E1.4.1.4, gdhA; glutamate dehydrogenase (NADP+) [EC:1.4.1.4]	K00262
204	RB_MAG_00001_000000000017	5745	6768	f	J	J	Phenylalanyl-tRNA synthetase alpha subunit	COG0016	FARSA, pheS; phenylalanyl-tRNA synthetase alpha chain [EC:6.1.1.20]	K01889
205	RB_MAG_00001_000000000017	6911	7307	f
206	RB_MAG_00001_000000000017	7663	8236	f
207	RB_MAG_00001_000000000018	144	990	r	G	G	Transketolase, N-terminal subunit	COG3959	E2.2.1.1, tktA, tktB; transketolase [EC:2.2.1.1]	K00615
208	RB_MAG_00001_000000000018	1104	2388	r
209	RB_MAG_00001_000000000018	2515	4024	r	L	L	Replicative DNA helicase	COG0305	dnaB; replicative DNA helicase [EC:3.6.4.12]	K02314
210	RB_MAG_00001_000000000018	4161	5244	f
211	RB_MAG_00001_000000000018	5321	8294	f	Q	Q	Imidazolonepropionase or related amidohydrolase!!!Imidazolonepropionase or related amidohydrolase	COG1228!!!COG1228
212	RB_MAG_00001_000000000018	8298	9600	f	Q	Q	Imidazolonepropionase or related amidohydrolase	COG1228
213	RB_MAG_00001_000000000018	9673	10477	f	J	J	tRNA G18 (ribose-2'-O)-methylase SpoU	COG0566	spoU; RNA methyltransferase, TrmH family	K03437
214	RB_MAG_00001_000000000018	10478	10934	f	M	M	Cell wall-associated hydrolase, NlpC family	COG0791
215	RB_MAG_00001_000000000018	11005	13222	f	K!!!T	K!!!T	(p)ppGpp synthase/hydrolase, HD superfamily	COG0317	relA; GTP pyrophosphokinase [EC:2.7.6.5]	K00951
216	RB_MAG_00001_000000000018	13322	13772	f	P	P	Fe2+ or Zn2+ uptake regulation protein	COG0735
217	RB_MAG_00001_000000000018	13798	15070	f	F	F	Adenylosuccinate synthase	COG0104	purA, ADSS; adenylosuccinate synthase [EC:6.3.4.4]	K01939
218	RB_MAG_00001_000000000019	1	448	r	S	S	Uncharacterized membrane protein YqaA, SNARE-associated domain	COG1238
219	RB_MAG_00001_000000000019	616	2473	f	J	J	Translation elongation factor EF-4, membrane-bound GTPase	COG0481	lepA; GTP-binding protein LepA	K03596
220	RB_MAG_00001_000000000019	2766	4125	f	O	O	Predicted ATP-dependent serine protease	COG1066	radA, sms; DNA repair protein RadA/Sms	K04485
221	RB_MAG_00001_000000000019	4160	4907	r	H	H	Uroporphyrinogen-III synthase	COG1587	hemD, UROS; uroporphyrinogen-III synthase [EC:4.2.1.75]	K01719
222	RB_MAG_00001_000000000019	4966	5611	r
223	RB_MAG_00001_000000000019	5712	6426	f	M	M	Glycosyltransferase involved in cell wall bisynthesis	COG0463	DPM1; dolichol-phosphate mannosyltransferase [EC:2.4.1.83]	K00721
224	RB_MAG_00001_000000000019	6431	7772	f	F	F	Dihydroorotase or related cyclic amidohydrolase	COG0044	URA4, pyrC; dihydroorotase [EC:3.5.2.3]	K01465
225	RB_MAG_00001_000000000019	7771	8212	f
226	RB_MAG_00001_000000000019	8212	9214	r	M	M	Nucleoside-diphosphate-sugar epimerase	COG0451
227	RB_MAG_00001_000000000019	9297	10605	f	J	J	Tyrosyl-tRNA synthetase	COG0162	YARS, tyrS; tyrosyl-tRNA synthetase [EC:6.1.1.1]	K01866
228	RB_MAG_00001_000000000019	10628	11612	r	H	H	Phenylacetate-coenzyme A ligase PaaK, adenylate-forming domain family	COG1541
229	RB_MAG_00001_000000000019	11701	12112	f
230	RB_MAG_00001_000000000019	12134	12683	f	K	K	DNA-directed RNA polymerase specialized sigma subunit, sigma24 family	COG1595	rpoE; RNA polymerase sigma-70 factor, ECF subfamily	K03088
231	RB_MAG_00001_000000000019	12687	14178	f	M	M	Opacity protein and related surface antigens	COG3637
232	RB_MAG_00001_000000000019	14294	15833	f	C	C	Acyl-CoA reductase or other NAD-dependent aldehyde dehydrogenase	COG1012
233	RB_MAG_00001_000000000019	15941	16487	r
234	RB_MAG_00001_000000000019	16783	17713	r
235	RB_MAG_00001_000000000019	17807	18296	r
236	RB_MAG_00001_000000000019	18403	19246	r	M	M	Putative salt-induced outer membrane protein YdiY	COG3137
237	RB_MAG_00001_000000000020	2	65	r
238	RB_MAG_00001_000000000020	197	620	f	S	S	Uncharacterized membrane protein YfcA	COG0730	K07090; uncharacterized protein	K07090
239	RB_MAG_00001_000000000020	657	1521	f	S	S	Uncharacterized membrane protein MutK, may be involved in DNA repair	COG2354	K09781; uncharacterized protein	K09781
240	RB_MAG_00001_000000000020	1524	2484	r	F	F	Phosphoribosylaminoimidazole-succinocarboxamide synthase	COG0152	purC; phosphoribosylaminoimidazole-succinocarboxamide synthase [EC:6.3.2.6]	K01923
241	RB_MAG_00001_000000000020	2694	3642	r	T	T	Phosphate starvation-inducible protein PhoH, predicted ATPase	COG1702	phoH, phoL; phosphate starvation-inducible protein PhoH and related proteins	K06217
242	RB_MAG_00001_000000000020	3785	4634	f	H	H	S-adenosylmethionine hydrolase (SAM-hydroxide adenosyltransferase)	COG1912
243	RB_MAG_00001_000000000020	4614	4911	f	C	C	Quinol monooxygenase YgiN	COG1359
244	RB_MAG_00001_000000000020	4942	5662	f	O	O	ABC-type transport system involved in multi-copper enzyme maturation, permease component	COG1277	ABC-2.P; ABC-2 type transport system permease protein	K01992
245	RB_MAG_00001_000000000020	5654	7298	f	N	N	ABC-type uncharacterized transport system involved in gliding motility, auxiliary component	COG3225
246	RB_MAG_00001_000000000020	7514	7766	f
247	RB_MAG_00001_000000000021	2	1409	r	G	G	Pyruvate kinase	COG0469	PK, pyk; pyruvate kinase [EC:2.7.1.40]	K00873
248	RB_MAG_00001_000000000021	1411	1876	r
249	RB_MAG_00001_000000000021	1972	2707	r	K	K	dsRNA-specific ribonuclease	COG0571	rnc, DROSHA, RNT1; ribonuclease III [EC:3.1.26.3]	K03685
250	RB_MAG_00001_000000000021	2716	3967	r	I!!!Q	I!!!Q	3-oxoacyl-(acyl-carrier-protein) synthase	COG0304	fabF, OXSM, CEM1; 3-oxoacyl-[acyl-carrier-protein] synthase II [EC:2.3.1.179]	K09458
251	RB_MAG_00001_000000000021	4038	4275	r	I!!!Q	I!!!Q	Acyl carrier protein	COG0236	acpP; acyl carrier protein	K02078
252	RB_MAG_00001_000000000021	4402	5020	f	F	F	Folate-dependent phosphoribosylglycinamide formyltransferase PurN	COG0299	purN; phosphoribosylglycinamide formyltransferase 1 [EC:2.1.2.2]	K11175
253	RB_MAG_00001_000000000021	5044	5356	f	R!!!L	R!!!L	Ribonuclease HI!!!RNase HI-related protein, contains viroplasmin and RNaseH domains	COG0328!!!COG3341
254	RB_MAG_00001_000000000022	1	340	r	E	E	Glycine/D-amino acid oxidase (deaminating)	COG0665
255	RB_MAG_00001_000000000022	358	2083	r	S	S	Uncharacterized conserved protein, DUF885 familyt	COG4805
256	RB_MAG_00001_000000000022	2084	2444	r	K	K	Predicted DNA-binding protein with double-wing structural motif, MmcQ/YjbR family	COG2315
257	RB_MAG_00001_000000000022	2440	3049	r
258	RB_MAG_00001_000000000022	3050	3794	r	E	E	Kynurenine formamidase	COG1878
259	RB_MAG_00001_000000000022	3815	4100	r	H	H	Coproporphyrinogen III oxidase or related Fe-S oxidoreductase	COG0635
260	RB_MAG_00001_000000000023	641	1655	f	I	I	Long-chain fatty acid transport protein	COG2067
261	RB_MAG_00001_000000000023	1668	2361	f	F	F	Cytidylate kinase	COG0283	cmk; CMP/dCMP kinase [EC:2.7.4.25]	K00945
262	RB_MAG_00001_000000000023	2357	2987	r	R	R	Organic radical activating enzyme	COG0602	queE; 7-carboxy-7-deazaguanine synthase [EC:4.3.99.3]	K10026
263	RB_MAG_00001_000000000023	3076	4450	f	L	L	Archaeal DNA helicase HerA or a related bacterial ATPase, contains HAS-barrel and ATPase domains	COG0433	K06915; uncharacterized protein	K06915
264	RB_MAG_00001_000000000024	2	152	r	F	F	Phosphoribosylformylglycinamidine (FGAM) synthase, synthetase domain!!!Phosphoribosylformylglycinamidine (FGAM) synthase, glutamine amidotransferase domain	COG0046!!!COG0047
265	RB_MAG_00001_000000000024	368	2213	r	L	L	Endonuclease I	COG2356
266	RB_MAG_00001_000000000024	2236	3415	r	J	J	16S rRNA C967 or C1407 C5-methylase, RsmB/RsmF family	COG0144	rsmB, sun; 16S rRNA (cytosine967-C5)-methyltransferase [EC:2.1.1.176]	K03500
267	RB_MAG_00001_000000000024	3539	5645	f	L	L	RecG-like helicase	COG1200	recG; ATP-dependent DNA helicase RecG [EC:3.6.4.12]	K03655
268	RB_MAG_00001_000000000024	5709	8136	f	J	J	Phenylalanyl-tRNA synthetase beta subunit!!!tRNA-binding EMAP/Myf domain	COG0072!!!COG0073	FARSB, pheT; phenylalanyl-tRNA synthetase beta chain [EC:6.1.1.20]	K01890
269	RB_MAG_00001_000000000024	8148	9192	f	F	F	Dihydroorotate dehydrogenase	COG0167	DHODH, pyrD; dihydroorotate dehydrogenase [EC:1.3.5.2]	K00254
270	RB_MAG_00001_000000000024	9192	9813	f	E	E	Threonine/homoserine/homoserine lactone efflux protein	COG1280
271	RB_MAG_00001_000000000024	9820	10027	r
272	RB_MAG_00001_000000000025	168	558	r	C	C	Carbon monoxide dehydrogenase subunit G	COG3427
273	RB_MAG_00001_000000000025	568	1210	r	F	F	Orotate phosphoribosyltransferase	COG0461	pyrE; orotate phosphoribosyltransferase [EC:2.4.2.10]	K00762
274	RB_MAG_00001_000000000025	1217	1799	f	F	F	ADP-ribose pyrophosphatase YjhB, NUDIX family	COG1051
275	RB_MAG_00001_000000000025	1968	3576	f	P	P	Sulfate permease or related transporter, MFS superfamily	COG0659	TC.SULP; sulfate permease, SulP family	K03321
276	RB_MAG_00001_000000000026	2	593	r	E	E	Aspartokinase	COG0527
277	RB_MAG_00001_000000000026	596	1079	r	J	J	Ribosomal protein S18 acetylase RimI and related acetyltransferases	COG0456	speG, SAT; diamine N-acetyltransferase [EC:2.3.1.57]	K00657
278	RB_MAG_00001_000000000026	1145	2168	f	G	G	Fructose-1,6-bisphosphatase	COG0158	FBP, fbp; fructose-1,6-bisphosphatase I [EC:3.1.3.11]	K03841
279	RB_MAG_00001_000000000026	2352	2961	f	P	P	Superoxide dismutase	COG0605	SOD2; superoxide dismutase, Fe-Mn family [EC:1.15.1.1]	K04564
280	RB_MAG_00001_000000000026	3152	3695	r	M	M	Outer membrane protein W	COG3047
281	RB_MAG_00001_000000000027	1	1327	f	C	C	Fumarate hydratase class II	COG0114	E4.2.1.2B, fumC, FH; fumarate hydratase, class II [EC:4.2.1.2]	K01679
282	RB_MAG_00001_000000000027	1379	1985	r	M	M	Sugar transferase involved in LPS biosynthesis (colanic, teichoic acid)	COG2148
283	RB_MAG_00001_000000000027	1985	3005	r	R	R	Predicted dehydrogenase	COG0673
284	RB_MAG_00001_000000000027	3001	5443	r	D!!!M	D!!!M	Chromosome partitioning ATPase, Mrp family, contains Fe-S cluster!!!Uncharacterized protein involved in exopolysaccharide biosynthesis	COG0489!!!COG3206
285	RB_MAG_00001_000000000027	5448	6228	r	M	M	Periplasmic protein involved in polysaccharide export, contains SLBB domain of the beta-grasp fold	COG1596	wza, gfcE; polysaccharide biosynthesis/export protein	K01991
286	RB_MAG_00001_000000000027	6346	7123	f	R	R	Predicted O-methyltransferase YrrM	COG4122
287	RB_MAG_00001_000000000027	7139	7715	f	H	H	Cob(I)alamin adenosyltransferase	COG2096	MMAB, pduO; cob(I)alamin adenosyltransferase [EC:2.5.1.17]	K00798
288	RB_MAG_00001_000000000027	7806	8028	f
289	RB_MAG_00001_000000000027	8112	11451	f	U	U	Preprotein translocase subunit SecA (ATPase, RNA helicase)!!!Preprotein translocase subunit SecA (ATPase, RNA helicase)	COG0653!!!COG0653	secA; preprotein translocase subunit SecA [EC:7.4.2.8]	K03070
290	RB_MAG_00001_000000000027	11677	12532	f	V	V	ABC-type multidrug transport system, ATPase component	COG1131	ABC-2.A; ABC-2 type transport system ATP-binding protein	K01990
291	RB_MAG_00001_000000000027	12535	13381	f	O	O	ABC-type transport system involved in multi-copper enzyme maturation, permease component	COG1277
292	RB_MAG_00001_000000000027	13448	15458	f	S!!!G	S!!!G	PKD repeat!!!Sugar lactone lactonase YvrE	COG3291!!!COG3386
293	RB_MAG_00001_000000000028	0	471	f	S	S	Uncharacterized conserved protein, DUF1684 family	COG3358	K09164; uncharacterized protein	K09164
294	RB_MAG_00001_000000000028	472	838	r	D!!!P	D!!!P	Fluoride ion exporter CrcB/FEX, affects chromosome condensation	COG0239	crcB, FEX; fluoride exporter	K06199
295	RB_MAG_00001_000000000028	855	1257	r
296	RB_MAG_00001_000000000028	1449	2415	r	S	S	Uncharacterized membrane protein YphA, DoxX/SURF4 family	COG2259
297	RB_MAG_00001_000000000028	2427	2970	r
298	RB_MAG_00001_000000000028	3090	3672	f	R	R	Predicted Rossmann fold nucleotide-binding protein	COG1611	LOG; cytokinin riboside 5'-monophosphate phosphoribohydrolase [EC:3.2.2.-]	K22522
299	RB_MAG_00001_000000000028	3707	4529	f	H	H	Dihydropteroate synthase	COG0294	folP; dihydropteroate synthase [EC:2.5.1.15]	K00796
300	RB_MAG_00001_000000000028	4563	5337	f	T	T	Diadenylate cyclase (c-di-AMP synthetase), DisA_N domain	COG1624	dacA; diadenylate cyclase [EC:2.7.7.85]	K18672
301	RB_MAG_00001_000000000028	5351	5441	r
302	RB_MAG_00001_000000000029	2	1772	r	R	R	Secreted protein containing bacterial Ig-like domain and vWFA domain	COG2304	yfbK; Ca-activated chloride channel homolog	K07114
303	RB_MAG_00001_000000000029	1880	2663	r	I!!!Q	I!!!Q	Acyl-CoA synthetase (AMP-forming)/AMP-acid ligase II	COG0318
304	RB_MAG_00001_000000000030	1	1381	r	M!!!P	M!!!P	Outer membrane protein TolC!!!Cu/Ag efflux pump CusA	COG1538!!!COG3696
305	RB_MAG_00001_000000000030	1528	1921	r
306	RB_MAG_00001_000000000030	2004	2694	r	P	P	Predicted Fe2+/Mn2+ transporter, VIT1/CCC1 family	COG1814	VIT; vacuolar iron transporter family protein	K22736
307	RB_MAG_00001_000000000030	2780	3131	r
308	RB_MAG_00001_000000000031	2	578	f	R	R	Predicted ATPase, AAA+ superfamily	COG1373
309	RB_MAG_00001_000000000031	738	1029	f	K	K	Transcriptional regulator, contains Arc/MetJ-type RHH (ribbon-helix-helix) DNA-binding domain	COG3609	parD1_3_4; antitoxin ParD1/3/4	K07746
310	RB_MAG_00001_000000000031	1015	1309	f	X	X	Plasmid stabilization system protein ParE	COG3668	parE1_3_4; toxin ParE1/3/4	K19092
311	RB_MAG_00001_000000000031	1313	2000	r	J	J	Pseudouridylate synthase, 23S rRNA- or tRNA-specific	COG0564
312	RB_MAG_00001_000000000031	2064	2676	r	D	D	GTP-binding protein EngB required for normal cell division	COG0218	engB; GTP-binding protein	K03978
313	RB_MAG_00001_000000000031	2680	3445	r	I	I	Lysophospholipase, alpha-beta hydrolase superfamily	COG2267
314	RB_MAG_00001_000000000031	3606	4143	f	J	J	MraZ, DNA-binding transcriptional regulator and inhibitor of RsmH methyltransferase activity	COG2001	mraZ; MraZ protein	K03925
315	RB_MAG_00001_000000000031	4120	5026	f	J	J	16S rRNA C1402 N4-methylase RsmH	COG0275	mraW, rsmH; 16S rRNA (cytosine1402-N4)-methyltransferase [EC:2.1.1.199]	K03438
316	RB_MAG_00001_000000000031	5026	5359	f
317	RB_MAG_00001_000000000031	5361	7362	f	D!!!M	D!!!M	Cell division protein FtsI/penicillin-binding protein 2!!!PASTA domain, binds beta-lactams	COG0768!!!COG2815	ftsI; cell division protein FtsI (penicillin-binding protein 3) [EC:3.4.16.4]	K03587
318	RB_MAG_00001_000000000031	7361	8825	f	M	M	UDP-N-acetylmuramyl tripeptide synthase	COG0769	murE; UDP-N-acetylmuramoyl-L-alanyl-D-glutamate--2,6-diaminopimelate ligase [EC:6.3.2.13]	K01928
319	RB_MAG_00001_000000000031	8826	10053	f	M	M	UDP-N-acetylmuramyl pentapeptide phosphotransferase/UDP-N-acetylglucosamine-1-phosphate transferase	COG0472	mraY; phospho-N-acetylmuramoyl-pentapeptide-transferase [EC:2.7.8.13]	K01000
320	RB_MAG_00001_000000000031	10054	11389	f	M	M	UDP-N-acetylmuramoylalanine-D-glutamate ligase	COG0771	murD; UDP-N-acetylmuramoylalanine--D-glutamate ligase [EC:6.3.2.9]	K01925
321	RB_MAG_00001_000000000031	11393	12590	f	D	D	Bacterial cell division protein FtsW, lipid II flippase	COG0772
322	RB_MAG_00001_000000000031	12573	13665	f	M	M	UDP-N-acetylglucosamine:LPS N-acetylglucosamine transferase	COG0707	murG; UDP-N-acetylglucosamine--N-acetylmuramyl-(pentapeptide) pyrophosphoryl-undecaprenol N-acetylglucosamine transferase [EC:2.4.1.227]	K02563
323	RB_MAG_00001_000000000031	13661	15011	f	M	M	UDP-N-acetylmuramate-alanine ligase	COG0773	murC; UDP-N-acetylmuramate--alanine ligase [EC:6.3.2.8]	K01924
324	RB_MAG_00001_000000000031	15000	15738	f	D	D	Cell division septal protein FtsQ	COG1589	ftsQ; cell division protein FtsQ	K03589
325	RB_MAG_00001_000000000031	15727	17056	f	D	D	Cell division ATPase FtsA	COG0849	ftsA; cell division protein FtsA	K03590
326	RB_MAG_00001_000000000031	17085	18963	f	D	D	Cell division GTPase FtsZ	COG0206	ftsZ; cell division protein FtsZ	K03531
327	RB_MAG_00001_000000000031	19064	19511	f	S	S	Uncharacterized conserved protein YqeY	COG1610	K09117; uncharacterized protein	K09117
328	RB_MAG_00001_000000000031	19695	20403	f	T	T	Mlc titration factor MtfA, regulates ptsG expression	COG3228	mtfA; MtfA peptidase	K09933
329	RB_MAG_00001_000000000031	20445	20823	f
330	RB_MAG_00001_000000000031	20935	21355	f	T	T	CBS domain	COG0517
331	RB_MAG_00001_000000000031	21446	22106	r	G	G	Pentose-5-phosphate-3-epimerase	COG0036	rpe, RPE; ribulose-phosphate 3-epimerase [EC:5.1.3.1]	K01783
332	RB_MAG_00001_000000000031	22241	23105	r	K	K	DNA-directed RNA polymerase, sigma subunit (sigma70/sigma32)	COG0568
333	RB_MAG_00001_000000000031	23274	23817	f	K	K	DNA-directed RNA polymerase specialized sigma subunit, sigma24 family	COG1595	rpoE; RNA polymerase sigma-70 factor, ECF subfamily	K03088
334	RB_MAG_00001_000000000031	23813	24011	f
335	RB_MAG_00001_000000000031	24017	24842	f	M	M	Small-conductance mechanosensitive channel	COG3264
336	RB_MAG_00001_000000000031	24914	27131	r	J	J	Polyribonucleotide nucleotidyltransferase (polynucleotide phosphorylase)	COG1185	pnp, PNPT1; polyribonucleotide nucleotidyltransferase [EC:2.7.7.8]	K00962
337	RB_MAG_00001_000000000031	27261	27531	r	J	J	Ribosomal protein S15P/S13E	COG0184	RP-S15, MRPS15, rpsO; small subunit ribosomal protein S15	K02956
338	RB_MAG_00001_000000000031	27643	28138	r	O	O	Thiol-disulfide isomerase or thioredoxin	COG0526
339	RB_MAG_00001_000000000031	28147	29008	r	I	I	Acetyl-CoA carboxylase beta subunit	COG0777	accD; acetyl-CoA carboxylase carboxyl transferase subunit beta [EC:6.4.1.2 2.1.3.15]	K01963
340	RB_MAG_00001_000000000031	29071	30139	r	G	G	Fructose/tagatose bisphosphate aldolase	COG0191	FBA, fbaA; fructose-bisphosphate aldolase, class II [EC:4.1.2.13]	K01624
341	RB_MAG_00001_000000000031	30228	32751	r	M	M	Outer membrane protein assembly factor BamA	COG4775
342	RB_MAG_00001_000000000031	32788	33514	f	J	J	tRNA G18 (ribose-2'-O)-methylase SpoU	COG0566	spoU; RNA methyltransferase, TrmH family	K03437
343	RB_MAG_00001_000000000031	33510	34206	r
344	RB_MAG_00001_000000000031	34208	34940	r	H	H	Ubiquinone/menaquinone biosynthesis C-methylase UbiE	COG2226	ubiE; demethylmenaquinone methyltransferase / 2-methoxy-6-polyprenyl-1,4-benzoquinol methylase [EC:2.1.1.163 2.1.1.201]	K03183
345	RB_MAG_00001_000000000031	34943	35840	r	O	O	Fe-S cluster biogenesis protein NfuA, 4Fe-4S-binding domain	COG0694	NFU1, HIRIP5; NFU1 iron-sulfur cluster scaffold homolog, mitochondrial	K22074
346	RB_MAG_00001_000000000031	36960	38004	f	S	S	PKD repeat	COG3291
347	RB_MAG_00001_000000000032	1	4774	r	S	S	PKD repeat!!!PKD repeat	COG3291!!!COG3291
348	RB_MAG_00001_000000000032	5022	5253	r	C	C	Ferredoxin	COG1141	fer; ferredoxin	K05337
349	RB_MAG_00001_000000000032	5252	6506	r	O	O	Collagenase-like protease, PrtC family	COG0826	K08303; putative protease [EC:3.4.-.-]	K08303
350	RB_MAG_00001_000000000032	6759	7749	f	E	E	Aspartate-semialdehyde dehydrogenase	COG0136	asd; aspartate-semialdehyde dehydrogenase [EC:1.2.1.11]	K00133
351	RB_MAG_00001_000000000032	7816	9805	r	R	R	Radical SAM superfamily enzyme YgiQ, UPF0313 family	COG1032
352	RB_MAG_00001_000000000032	10025	10997	f
353	RB_MAG_00001_000000000032	11088	11343	f	X	X	Transposase and inactivated derivatives, IS5 family	COG3039
354	RB_MAG_00001_000000000033	0	1242	f	R	R	MFS-type transporter involved in bile tolerance, Atg22 family	COG2270	UMF1; MFS transporter, UMF1 family	K06902
355	RB_MAG_00001_000000000033	1231	2482	f	G	G	L-2-hydroxyglutarate oxidase LhgO	COG0579	lhgO; L-2-hydroxyglutarate oxidase [EC:1.1.5.-]	K15736
356	RB_MAG_00001_000000000033	2486	3149	r	M	M	N-acetyl-anhydromuramyl-L-alanine amidase AmpD	COG3023
357	RB_MAG_00001_000000000033	3172	5377	r	P	P	Outer membrane receptor for ferrienterochelin and colicins	COG4771	TC.FEV.OM; iron complex outermembrane recepter protein	K02014
358	RB_MAG_00001_000000000033	5549	5876	r
359	RB_MAG_00001_000000000033	5881	6253	r
360	RB_MAG_00001_000000000033	6254	7598	r	F	F	Adenylosuccinate lyase	COG0015	purB, ADSL; adenylosuccinate lyase [EC:4.3.2.2]	K01756
361	RB_MAG_00001_000000000033	7730	8294	r
362	RB_MAG_00001_000000000033	8454	8892	f	C	C	Cytochrome c, mono- and diheme variants	COG2010
363	RB_MAG_00001_000000000033	8955	9645	f	V	V	Antitoxin component YwqK of the YwqJK toxin-antitoxin module	COG2849
364	RB_MAG_00001_000000000034	0	633	f
365	RB_MAG_00001_000000000034	637	1426	f
366	RB_MAG_00001_000000000034	1760	2060	f	V	V	Putative component of the toxin-antitoxin plasmid stabilization module	COG3657
367	RB_MAG_00001_000000000034	2065	2350	f	X	X	DNA-binding prophage protein	COG3636
368	RB_MAG_00001_000000000034	2595	2961	r	V	V	Antitoxin component HigA of the HigAB toxin-antitoxin module, contains an N-terminal HTH domain	COG5499	higA; HTH-type transcriptional regulator / antitoxin HigA	K18831
369	RB_MAG_00001_000000000034	2963	3257	r	J	J	mRNA-degrading endonuclease (mRNA interferase) HigB, toxic component of the HigAB toxin-antitoxin module	COG4680	higB; mRNA interferase HigB [EC:3.1.-.-]	K19166
370	RB_MAG_00001_000000000034	3522	4710	f	G	G	3-phosphoglycerate kinase	COG0126	PGK, pgk; phosphoglycerate kinase [EC:2.7.2.3]	K00927
371	RB_MAG_00001_000000000034	4784	5825	f	R	R	Predicted oxidoreductase (related to aryl-alcohol dehydrogenase)	COG0667
372	RB_MAG_00001_000000000034	5930	6692	f	L	L	Endonuclease III	COG0177
373	RB_MAG_00001_000000000034	6762	7731	r	J	J	Tryptophanyl-tRNA synthetase	COG0180	WARS, trpS; tryptophanyl-tRNA synthetase [EC:6.1.1.2]	K01867
374	RB_MAG_00001_000000000034	7814	8561	f	I	I	1-acyl-sn-glycerol-3-phosphate acyltransferase	COG0204	plsC; 1-acyl-sn-glycerol-3-phosphate acyltransferase [EC:2.3.1.51]	K00655
375	RB_MAG_00001_000000000034	8561	9203	f	U	U	Predicted membrane channel-forming protein YqfA, hemolysin III family	COG1272	hlyIII; hemolysin III	K11068
376	RB_MAG_00001_000000000034	9239	11111	f	E	E	Aminopeptidase N	COG0308
377	RB_MAG_00001_000000000034	11327	16910	f	R	R	Uncharacterized conserved protein YfaS, alpha-2-macroglobulin family!!!Uncharacterized conserved protein YfaS, alpha-2-macroglobulin family	COG2373!!!COG2373	K06894; uncharacterized protein	K06894
378	RB_MAG_00001_000000000034	16913	19259	f	M	M	Membrane carboxypeptidase/penicillin-binding protein PbpC	COG4953	pbpC; penicillin-binding protein 1C [EC:2.4.1.129]	K05367
379	RB_MAG_00001_000000000034	19368	20112	f	K!!!T	K!!!T	DNA-binding response regulator, LytR/AlgR family	COG3279	K02477; two-component system, LytTR family, response regulator	K02477
380	RB_MAG_00001_000000000034	20115	21456	f	T	T	Sensor histidine kinase YesM	COG2972
381	RB_MAG_00001_000000000034	21594	21855	f
382	RB_MAG_00001_000000000034	22183	22657	r	R	R	CYTH domain, found in class IV adenylate cyclase and various triphosphatases	COG2954
383	RB_MAG_00001_000000000034	22740	25074	f	T	T	Periplasmic ligand-binding sensor domain	COG3292
384	RB_MAG_00001_000000000034	25076	25796	f	L	L	Recombinational DNA repair protein (RecF pathway)	COG1381	recO; DNA repair protein RecO (recombination protein O)	K03584
385	RB_MAG_00001_000000000034	25798	28246	f	P	P	Outer membrane receptor for ferrienterochelin and colicins	COG4771	TC.FEV.OM; iron complex outermembrane recepter protein	K02014
386	RB_MAG_00001_000000000034	28355	33710	f	N	N	Flagellar capping protein FliD	COG1345
387	RB_MAG_00001_000000000034	33726	37110	f	M	M	Murein tripeptide amidase MpaA	COG2866
388	RB_MAG_00001_000000000034	37218	38397	r	I	I	Acyl-CoA dehydrogenase related to the alkylation response protein AidB	COG1960	GCDH, gcdH; glutaryl-CoA dehydrogenase [EC:1.3.8.6]	K00252
389	RB_MAG_00001_000000000034	38512	38878	f	J	J	RNase P protein component	COG0594	rnpA; ribonuclease P protein component [EC:3.1.26.5]	K03536
390	RB_MAG_00001_000000000034	38906	39962	f	M	M	dTDP-D-glucose 4,6-dehydratase	COG1088	E4.2.1.46, rfbB, rffG; dTDP-glucose 4,6-dehydratase [EC:4.2.1.46]	K01710
391	RB_MAG_00001_000000000034	39958	40822	f	M	M	dTDP-glucose pyrophosphorylase	COG1209	E2.7.7.24, rfbA, rffH; glucose-1-phosphate thymidylyltransferase [EC:2.7.7.24]	K00973
392	RB_MAG_00001_000000000034	40823	41369	f	M	M	dTDP-4-dehydrorhamnose 3,5-epimerase or related enzyme	COG1898	rfbC, rmlC; dTDP-4-dehydrorhamnose 3,5-epimerase [EC:5.1.3.13]	K01790
393	RB_MAG_00001_000000000034	41365	42247	f	M	M	dTDP-4-dehydrorhamnose reductase	COG1091	rfbD, rmlD; dTDP-4-dehydrorhamnose reductase [EC:1.1.1.133]	K00067
394	RB_MAG_00001_000000000034	42233	43787	f	O	O	C-terminal processing protease CtpA/Prc, contains a PDZ domain	COG0793	E3.4.21.102, prc, ctpA; carboxyl-terminal processing protease [EC:3.4.21.102]	K03797
395	RB_MAG_00001_000000000035	0	219	r	R	R	MFS-type transporter involved in bile tolerance, Atg22 family	COG2270
396	RB_MAG_00001_000000000035	299	1133	r	O	O	Zn-dependent protease with chaperone function	COG0501	OMA1; metalloendopeptidase OMA1, mitochondrial [EC:3.4.24.-]	K23010
397	RB_MAG_00001_000000000035	1282	1450	f
398	RB_MAG_00001_000000000035	1464	1941	f	O	O	Peptide methionine sulfoxide reductase MsrB	COG0229	msrB; peptide-methionine (R)-S-oxide reductase [EC:1.8.4.12]	K07305
399	RB_MAG_00001_000000000035	2030	3269	r	E	E	Acetylornithine/succinyldiaminopimelate/putrescine aminotransferase	COG4992	rocD, OAT; ornithine--oxo-acid transaminase [EC:2.6.1.13]	K00819
400	RB_MAG_00001_000000000035	3436	3823	f	J	J	tRNA/tmRNA/rRNA uracil-C5-methylase, TrmA/RlmC/RlmD family	COG2265
401	RB_MAG_00001_000000000036	2	797	r	H	H	Outer membrane cobalamin receptor protein	COG4206
402	RB_MAG_00001_000000000036	876	1500	f	L	L	Ribonuclease HII	COG0164	rnhB; ribonuclease HII [EC:3.1.26.4]	K03470
403	RB_MAG_00001_000000000036	1504	2227	r	K!!!T	K!!!T	DNA-binding response regulator, LytR/AlgR family	COG3279
404	RB_MAG_00001_000000000036	2219	3170	r	R!!!T	R!!!T	Tetratricopeptide (TPR) repeat!!!Sensor histidine kinase YesM	COG0457!!!COG2972
405	RB_MAG_00001_000000000037	2	758	f	E	E	Indole-3-glycerol phosphate synthase	COG0134
406	RB_MAG_00001_000000000037	810	1449	f	E	E	Phosphoribosylanthranilate isomerase	COG0135	trpF; phosphoribosylanthranilate isomerase [EC:5.3.1.24]	K01817
407	RB_MAG_00001_000000000037	1516	2704	f	E	E	Tryptophan synthase beta chain	COG0133	trpB; tryptophan synthase beta chain [EC:4.2.1.20]	K01696
408	RB_MAG_00001_000000000037	2775	2985	f	E	E	Tryptophan synthase alpha chain	COG0159	trpA; tryptophan synthase alpha chain [EC:4.2.1.20]	K01695
409	RB_MAG_00001_000000000038	1	205	f	C	C	Acyl-CoA reductase or other NAD-dependent aldehyde dehydrogenase	COG1012
410	RB_MAG_00001_000000000038	205	2365	r	V	V	ABC-type bacteriocin/lantibiotic exporters, contain an N-terminal double-glycine peptidase domain	COG2274	blpA, lagD; ATP-binding cassette, subfamily C, bacteriocin exporter	K20344
411	RB_MAG_00001_000000000038	2515	3556	r	M!!!V	M!!!V	Multidrug efflux pump subunit AcrA (membrane-fusion protein)	COG0845	blpB; membrane fusion protein, peptide pheromone/bacteriocin exporter	K20345
412	RB_MAG_00001_000000000039	1	175	r	V	V	Na+-driven multidrug efflux pump	COG0534
413	RB_MAG_00001_000000000039	453	1092	f	V	V	Alkyl hydroperoxide reductase subunit AhpC (peroxiredoxin)	COG0450	PRDX2_4, ahpC; peroxiredoxin (alkyl hydroperoxide reductase subunit C) [EC:1.11.1.15]	K03386
414	RB_MAG_00001_000000000039	1255	1564	f	O	O	Thiol-disulfide isomerase or thioredoxin	COG0526
415	RB_MAG_00001_000000000039	1674	1932	f
416	RB_MAG_00001_000000000039	2025	2526	f	O	O	Peroxiredoxin	COG2077	tpx; thiol peroxidase, atypical 2-Cys peroxiredoxin [EC:1.11.1.15]	K11065
417	RB_MAG_00001_000000000039	2530	2905	f	I	I	Diacylglycerol kinase	COG0818
418	RB_MAG_00001_000000000039	2944	5362	f	D	D	DNA segregation ATPase FtsK/SpoIIIE and related proteins	COG1674	ftsK, spoIIIE; DNA segregation ATPase FtsK/SpoIIIE, S-DNA-T family	K03466
419	RB_MAG_00001_000000000039	5377	6019	f	M	M	Outer membrane lipoprotein-sorting protein	COG2834	lolA; outer membrane lipoprotein carrier protein	K03634
420	RB_MAG_00001_000000000039	6109	7465	f	M!!!N	M!!!N	Lipopolysaccharide export LptBFGC system, permease protein LptF	COG0795	lptF; lipopolysaccharide export system permease protein	K07091
421	RB_MAG_00001_000000000039	7466	8585	f	H	H	3,4-dihydroxy-2-butanone 4-phosphate synthase!!!GTP cyclohydrolase II	COG0108!!!COG0807	ribBA; 3,4-dihydroxy 2-butanone 4-phosphate synthase / GTP cyclohydrolase II [EC:4.1.99.12 3.5.4.25]	K14652
422	RB_MAG_00001_000000000039	8587	9283	f	O	O	Thiol-disulfide isomerase or thioredoxin	COG0526
423	RB_MAG_00001_000000000039	9274	9982	r	E	E	Peptidase E	COG3340	pepE; dipeptidase E [EC:3.4.13.21]	K05995
424	RB_MAG_00001_000000000039	10081	10855	f
425	RB_MAG_00001_000000000039	10905	11766	r
426	RB_MAG_00001_000000000039	11788	12565	r
427	RB_MAG_00001_000000000039	12583	15412	r	P	P	Outer membrane receptor proteins, mostly Fe transport!!!Outer membrane receptor for ferrienterochelin and colicins	COG1629!!!COG4771	TC.FEV.OM; iron complex outermembrane recepter protein	K02014
428	RB_MAG_00001_000000000039	15691	16636	r	M	M	Prolipoprotein diacylglyceryltransferase	COG0682	lgt, umpA; phosphatidylglycerol---prolipoprotein diacylglyceryl transferase [EC:2.5.1.145]	K13292
429	RB_MAG_00001_000000000039	16664	16922	r	M	M	Membrane-anchored protein YidD, putatitve component of membrane protein insertase Oxa1/YidC/SpoIIIJ	COG0759	K08998; uncharacterized protein	K08998
430	RB_MAG_00001_000000000039	16921	18385	r	J	J	Cysteinyl-tRNA synthetase	COG0215	CARS, cysS; cysteinyl-tRNA synthetase [EC:6.1.1.16]	K01883
431	RB_MAG_00001_000000000039	18452	19676	r
432	RB_MAG_00001_000000000039	19813	20800	f	O	O	Putative periplasmic protein kinase ArgK or related GTPase of G3E family	COG1703	argK; LAO/AO transport system kinase [EC:2.7.-.-]	K07588
433	RB_MAG_00001_000000000039	20803	21514	f	M	M	Glycosyltransferase involved in cell wall bisynthesis	COG0463
434	RB_MAG_00001_000000000039	21513	22137	f	R	R	Uncharacterized N-terminal domain of lipid-A-disaccharide synthase!!!Uncharacterized N-terminal domain of lipid-A-disaccharide synthase	COG3952!!!COG3952
435	RB_MAG_00001_000000000039	22129	23767	f	M	M	4-amino-4-deoxy-L-arabinose transferase or related glycosyltransferase of PMT family	COG1807
436	RB_MAG_00001_000000000039	23780	24455	f
437	RB_MAG_00001_000000000039	24456	25026	r	I	I	Membrane-associated phospholipid phosphatase	COG0671	bcrC; undecaprenyl-diphosphatase [EC:3.6.1.27]	K19302
438	RB_MAG_00001_000000000039	25025	26126	r	O	O	FKBP-type peptidyl-prolyl cis-trans isomerase!!!Peptidyl-prolyl cis-trans isomerase (rotamase) - cyclophilin family	COG0545!!!COG0652
439	RB_MAG_00001_000000000039	26145	26868	r	O	O	FKBP-type peptidyl-prolyl cis-trans isomerase	COG0545	fklB; FKBP-type peptidyl-prolyl cis-trans isomerase FklB [EC:5.2.1.8]	K03773
440	RB_MAG_00001_000000000039	26854	27403	r	O	O	FKBP-type peptidyl-prolyl cis-trans isomerase	COG0545
441	RB_MAG_00001_000000000039	27392	28424	r	F	F	nanoRNase/pAp phosphatase, hydrolyzes c-di-AMP and oligoRNAs	COG0618	nrnA; bifunctional oligoribonuclease and PAP phosphatase NrnA [EC:3.1.3.7 3.1.13.3]	K06881
442	RB_MAG_00001_000000000039	28547	28967	f	F	F	Nucleoside diphosphate kinase	COG0105	ndk, NME; nucleoside-diphosphate kinase [EC:2.7.4.6]	K00940
443	RB_MAG_00001_000000000040	1	484	r	G	G	Glycosyltransferase, GT2 family	COG1216
444	RB_MAG_00001_000000000040	493	1246	r	G	G	Glycosyltransferase, GT2 family	COG1216	waaE, kdtX; (heptosyl)LPS beta-1,4-glucosyltransferase [EC:2.4.1.-]	K12984
445	RB_MAG_00001_000000000040	1255	2113	r	E	E	Tetrahydrodipicolinate N-succinyltransferase	COG2171	dapD; 2,3,4,5-tetrahydropyridine-2,6-dicarboxylate N-succinyltransferase [EC:2.3.1.117]	K00674
446	RB_MAG_00001_000000000040	2174	2585	f	K	K	RNase H-fold protein, predicted Holliday junction resolvase in Firmicutes and mycoplasms, involved in anti-termination at Rho-dependent terminators	COG0816	ruvX; putative holliday junction resolvase [EC:3.1.-.-]	K07447
447	RB_MAG_00001_000000000040	2581	3253	r	R!!!Q	R!!!Q	SAM-dependent methyltransferase	COG0500
448	RB_MAG_00001_000000000040	3331	3919	f	J	J	Peptide deformylase	COG0242	PDF, def; peptide deformylase [EC:3.5.1.88]	K01462
449	RB_MAG_00001_000000000040	3926	4337	f
450	RB_MAG_00001_000000000040	4395	5175	f	R	R	Uncharacterized conserved protein YabN, contains tetrapyrrole methylase and MazG-like pyrophosphatase domain	COG3956
451	RB_MAG_00001_000000000040	5259	7203	f	E	E	Aminopeptidase N	COG0308
452	RB_MAG_00001_000000000040	7209	7557	f
453	RB_MAG_00001_000000000040	7553	10007	r	O	O	ATP-dependent Lon protease, bacterial type	COG0466	lon; ATP-dependent Lon protease [EC:3.4.21.53]	K01338
454	RB_MAG_00001_000000000041	1	1243	r	E	E	Methionine synthase I, cobalamin-binding domain	COG1410	metH, MTR; 5-methyltetrahydrofolate--homocysteine methyltransferase [EC:2.1.1.13]	K00548
455	RB_MAG_00001_000000000041	1239	1593	r	M	M	dTDP-4-amino-4,6-dideoxygalactose transaminase	COG0399
456	RB_MAG_00001_000000000041	1625	2627	r	E	E	Methionine synthase I (cobalamin-dependent), methyltransferase domain	COG0646	metH, MTR; 5-methyltetrahydrofolate--homocysteine methyltransferase [EC:2.1.1.13]	K00548
457	RB_MAG_00001_000000000041	2684	3539	r	E	E	O-acetylhomoserine/O-acetylserine sulfhydrylase, pyridoxal phosphate-dependent	COG2873
458	RB_MAG_00001_000000000042	1	1501	f	L	L	DNA mismatch repair ATPase MutS	COG0249
459	RB_MAG_00001_000000000042	1507	3667	r	S	S	Uncharacterized protein YhaN	COG4717
460	RB_MAG_00001_000000000042	3719	4499	f	R	R	Predicted amidohydrolase	COG0388
461	RB_MAG_00001_000000000042	4531	5542	r	F	F	Ribonucleotide reductase beta subunit, ferritin-like domain	COG0208	FAB2, SSI2, desA1; acyl-[acyl-carrier-protein] desaturase [EC:1.14.19.2 1.14.19.11 1.14.19.26]	K03921
462	RB_MAG_00001_000000000042	5534	6284	r	I	I	1-acyl-sn-glycerol-3-phosphate acyltransferase	COG0204
463	RB_MAG_00001_000000000042	6456	6873	r
464	RB_MAG_00001_000000000042	6975	9660	r	P	P	Outer membrane receptor for Fe3+-dicitrate	COG4772
465	RB_MAG_00001_000000000042	9870	11442	r	G	G	Glucose-6-phosphate isomerase	COG0166	GPI, pgi; glucose-6-phosphate isomerase [EC:5.3.1.9]	K01810
466	RB_MAG_00001_000000000042	11450	12713	r	M	M	Murein DD-endopeptidase MepM and murein hydrolase activator NlpD, contain LysM domain	COG0739	mepM; murein DD-endopeptidase [EC:3.4.24.-]	K19304
467	RB_MAG_00001_000000000042	12863	13631	r
468	RB_MAG_00001_000000000042	13740	14679	r	E	E	Tryptophan 2,3-dioxygenase (vermilion)	COG3483	TDO2, kynA; tryptophan 2,3-dioxygenase [EC:1.13.11.11]	K00453
469	RB_MAG_00001_000000000042	14834	15995	r	R!!!E	R!!!E	4-hydroxyphenylpyruvate dioxygenase and related hemolysins	COG3185	HPD, hppD; 4-hydroxyphenylpyruvate dioxygenase [EC:1.13.11.27]	K00457
470	RB_MAG_00001_000000000042	16043	16403	r
471	RB_MAG_00001_000000000042	16462	17620	r	Q	Q	Homogentisate 1,2-dioxygenase	COG3508	HGD, hmgA; homogentisate 1,2-dioxygenase [EC:1.13.11.5]	K00451
472	RB_MAG_00001_000000000042	17779	18025	r	O	O	Fe-S cluster biogenesis protein NfuA, 4Fe-4S-binding domain	COG0694
473	RB_MAG_00001_000000000042	18033	19161	r	D	D	Chromosome partitioning ATPase, Mrp family, contains Fe-S cluster	COG0489	mrp, NUBPL; ATP-binding protein involved in chromosome partitioning	K03593
474	RB_MAG_00001_000000000042	19348	19687	r	K	K	Alkylated DNA nucleotide flippase Atl1, participates in nucleotide excision repair, Ada-like DNA-binding domain	COG3695	ybaZ; methylated-DNA-protein-cysteine methyltransferase related protein	K07443
475	RB_MAG_00001_000000000042	19711	20386	r	J	J	tRNA G46 methylase TrmB	COG0220	trmB, METTL1, TRM8; tRNA (guanine-N7-)-methyltransferase [EC:2.1.1.33]	K03439
476	RB_MAG_00001_000000000042	20424	20622	r
477	RB_MAG_00001_000000000042	20664	21372	f
478	RB_MAG_00001_000000000042	21363	21660	r
479	RB_MAG_00001_000000000043	0	975	f
480	RB_MAG_00001_000000000043	993	1740	f
481	RB_MAG_00001_000000000043	1750	2440	r	V	V	ABC-type multidrug transport system, ATPase component	COG1131	ABC-2.A; ABC-2 type transport system ATP-binding protein	K01990
482	RB_MAG_00001_000000000043	2550	3243	f	H	H	Lipoate-protein ligase B	COG0321	lipB; lipoyl(octanoyl) transferase [EC:2.3.1.181]	K03801
483	RB_MAG_00001_000000000043	3344	4397	r	S	S	Nucleoid-associated protein YejK (function unknown)	COG3081
484	RB_MAG_00001_000000000043	4635	5019	f
485	RB_MAG_00001_000000000043	5158	5371	f
486	RB_MAG_00001_000000000043	5372	6218	f
487	RB_MAG_00001_000000000043	6220	7072	f
488	RB_MAG_00001_000000000043	7081	7795	f
489	RB_MAG_00001_000000000043	7775	8528	f
490	RB_MAG_00001_000000000044	2	143	r
491	RB_MAG_00001_000000000044	460	1192	r	Q	Q	Ectoine hydroxylase-related dioxygenase, phytanoyl-CoA dioxygenase (PhyH) family	COG5285	PHYH; phytanoyl-CoA hydroxylase [EC:1.14.11.18]	K00477
492	RB_MAG_00001_000000000044	1193	2279	r	R	R	Predicted acyltransferase	COG4299	HGSNAT; heparan-alpha-glucosaminide N-acetyltransferase [EC:2.3.1.78]	K10532
493	RB_MAG_00001_000000000044	2281	4165	r	E	E	Na+/proline symporter	COG0591
494	RB_MAG_00001_000000000044	4285	5188	f	M	M	dTDP-glucose pyrophosphorylase	COG1209
495	RB_MAG_00001_000000000044	5189	6263	f	T	T	Ser/Thr protein kinase RdoA involved in Cpx stress response, MazF antagonist	COG2334
496	RB_MAG_00001_000000000044	6243	6954	r	K!!!T	K!!!T	DNA-binding response regulator, LytR/AlgR family	COG3279
497	RB_MAG_00001_000000000044	6950	7997	r	T	T	Sensor histidine kinase YesM	COG2972
498	RB_MAG_00001_000000000044	8186	11195	f	P	P	Outer membrane receptor proteins, mostly Fe transport!!!Outer membrane receptor for monomeric catechols	COG1629!!!COG4774
499	RB_MAG_00001_000000000044	11206	12793	f	S	S	Uncharacterized conserved protein, DUF1015 family	COG4198
500	RB_MAG_00001_000000000044	12884	13565	f	G	G	6-phosphogluconolactonase/Glucosamine-6-phosphate isomerase/deaminase!!!N-acetylglucosaminyl deacetylase, LmbE family	COG0363!!!COG2120	nagB, GNPDA; glucosamine-6-phosphate deaminase [EC:3.5.99.6]	K02564
501	RB_MAG_00001_000000000045	1	151	f
502	RB_MAG_00001_000000000045	419	1427	f	K	K	Fic family protein	COG3177
503	RB_MAG_00001_000000000045	1546	2698	f	V	V	ABC-type multidrug transport system, ATPase component	COG1131
504	RB_MAG_00001_000000000045	2709	4440	f
505	RB_MAG_00001_000000000045	4444	4756	f	H	H	Heme-degrading monooxygenase HmoA and related ABM domain proteins	COG2329
506	RB_MAG_00001_000000000045	4752	5673	r	M	M	Membrane protein involved in colicin uptake	COG3064
507	RB_MAG_00001_000000000045	5677	9739	r	S	S	Uncharacterized conserved protein	COG1361
508	RB_MAG_00001_000000000045	9867	11505	r	M	M	Phosphoglycerol transferase MdoB or a related enzyme of AlkP superfamily	COG1368
509	RB_MAG_00001_000000000046	310	1849	r	O	O	Predicted ATPase with chaperone activity	COG0606	comM; magnesium chelatase family protein	K07391
510	RB_MAG_00001_000000000046	1944	3471	f	I	I	Phosphatidylserine/phosphatidylglycerophosphate/cardiolipin synthase or related enzyme	COG1502	clsC; cardiolipin synthase C [EC:2.7.8.-]	K06132
511	RB_MAG_00001_000000000046	3487	5251	r	Q	Q	Acyl-homoserine lactone (AHL) acylase PvdQ	COG2366	E3.5.1.11; penicillin amidase [EC:3.5.1.11]	K01434
512	RB_MAG_00001_000000000047	247	550	f	X	X	Transposase	COG3464
513	RB_MAG_00001_000000000047	708	2370	r	K	K	Transcription termination factor Rho	COG1158	rho; transcription termination factor Rho	K03628
514	RB_MAG_00001_000000000047	2558	2993	f
515	RB_MAG_00001_000000000047	3144	3798	f	K!!!T	K!!!T	DNA-binding response regulator, NarL/FixJ family, contains REC and HTH domains	COG2197
516	RB_MAG_00001_000000000047	3772	5611	f	R!!!T	R!!!T	Tetratricopeptide (TPR) repeat!!!Signal transduction histidine kinase	COG0457!!!COG4585
517	RB_MAG_00001_000000000047	5616	7758	r	O	O	Zn-dependent metalloprotease!!!Bacillopeptidase F, M6 metalloprotease family	COG3227!!!COG4412
518	RB_MAG_00001_000000000048	0	549	r	O	O	Zn-dependent metalloprotease	COG3227
519	RB_MAG_00001_000000000048	648	1146	r	R	R	Predicted phosphodiesterase	COG0622	K07095; uncharacterized protein	K07095
520	RB_MAG_00001_000000000048	1209	1962	f	J	J	tRNA U38,U39,U40 pseudouridine synthase TruA	COG0101	truA, PUS1; tRNA pseudouridine38-40 synthase [EC:5.4.99.12]	K06173
521	RB_MAG_00001_000000000048	1954	3706	f	V	V	ABC-type multidrug transport system, ATPase and permease component	COG1132	mdlB, smdB; ATP-binding cassette, subfamily B, multidrug efflux pump	K18890
522	RB_MAG_00001_000000000048	3720	3939	r	T	T	Diadenylate cyclase (c-di-AMP synthetase), DisA_N domain	COG1624
523	RB_MAG_00001_000000000049	149	257	r
524	RB_MAG_00001_000000000049	363	1080	r	T	T	Signal transducer regulating beta-lactamase production, contains metallopeptidase domain	COG4219
525	RB_MAG_00001_000000000049	1148	1535	r	S	S	VanZ like family protein (function unknown)	COG5652
526	RB_MAG_00001_000000000049	1500	1881	r	E	E	Glycine cleavage system H protein (lipoate-binding)	COG0509	gcvH, GCSH; glycine cleavage system H protein	K02437
527	RB_MAG_00001_000000000049	2177	9287	r	S	S	Uncharacterized N-terminal domain of the transcription elongation factor GreA	COG1747
528	RB_MAG_00001_000000000049	9291	9873	r	L	L	Holliday junction resolvasome RuvABC DNA-binding subunit	COG0632	ruvA; holliday junction DNA helicase RuvA [EC:3.6.4.12]	K03550
529	RB_MAG_00001_000000000049	9909	12183	r	C	C	Phosphotransacetylase!!!Malic enzyme	COG0280!!!COG0281	E1.1.1.40, maeB; malate dehydrogenase (oxaloacetate-decarboxylating)(NADP+) [EC:1.1.1.40]	K00029
530	RB_MAG_00001_000000000049	12246	12489	f	H	H	Molybdopterin converting factor, small subunit	COG1977	moaD, cysO; sulfur-carrier protein	K03636
531	RB_MAG_00001_000000000049	12492	12771	r	G	G	Predicted arabinose efflux permease, MFS family	COG2814
532	RB_MAG_00001_000000000049	12871	13321	f	H	H	Molybdopterin synthase catalytic subunit	COG0314	MOCS2B, moaE; molybdopterin synthase catalytic subunit [EC:2.8.1.12]	K03635
533	RB_MAG_00001_000000000049	13326	14058	f	J	J	16S rRNA U516 pseudouridylate synthase RsuA and related 23S rRNA U2605, pseudouridylate synthases	COG1187	rluF; 23S rRNA pseudouridine2604 synthase [EC:5.4.99.21]	K06182
534	RB_MAG_00001_000000000049	14217	14502	r
535	RB_MAG_00001_000000000050	0	498	f	M	M	Cell wall-associated hydrolase, NlpC family!!!LysM repeat!!!LysM repeat	COG0791!!!COG1388!!!COG1388
536	RB_MAG_00001_000000000050	541	2206	f	K	K	Leucine-rich repeat (LRR) protein	COG4886
537	RB_MAG_00001_000000000050	2166	3072	f	K	K	Leucine-rich repeat (LRR) protein	COG4886
538	RB_MAG_00001_000000000050	3073	4555	r	G	G	L-2-hydroxyglutarate oxidase LhgO	COG0579	mqo; malate dehydrogenase (quinone) [EC:1.1.5.4]	K00116
539	RB_MAG_00001_000000000050	4685	5243	r	C	C	Cytochrome c, mono- and diheme variants	COG2010
540	RB_MAG_00001_000000000050	5272	5884	r	K	K	DNA-binding transcriptional regulator, AcrR family	COG1309
541	RB_MAG_00001_000000000050	5992	6454	f	I	I	Acyl dehydratase	COG2030	K07068; uncharacterized protein	K07068
542	RB_MAG_00001_000000000050	6434	8720	r	L	L	DNA topoisomerase IA!!!ssDNA-binding Zn-finger and Zn-ribbon domains of topoisomerase 1	COG0550!!!COG0551	topB; DNA topoisomerase III [EC:5.6.2.1]	K03169
543	RB_MAG_00001_000000000050	8886	9501	f
544	RB_MAG_00001_000000000050	9497	9809	r
545	RB_MAG_00001_000000000051	2	698	f	J	J	tRNA A37 methylthiotransferase MiaB	COG0621
546	RB_MAG_00001_000000000051	721	1387	f	T	T	Fermentation-respiration switch protein FrsA, has esterase activity, DUF1100 family	COG1073
547	RB_MAG_00001_000000000051	1450	2386	f	M	M	Soluble lytic murein transglycosylase and related regulatory proteins (some contain LysM/invasin domains)	COG0741	mltD, dniR; membrane-bound lytic murein transglycosylase D [EC:4.2.2.-]	K08307
548	RB_MAG_00001_000000000051	2386	2770	f	S	S	Uncharacterized membrane protein YfcA	COG0730	K07090; uncharacterized protein	K07090
549	RB_MAG_00001_000000000051	2770	3694	f	R	R	NAD dependent epimerase/dehydratase family enzyme	COG1090	K07071; uncharacterized protein	K07071
550	RB_MAG_00001_000000000051	3814	4744	r	S	S	Uncharacterized protein YjaZ	COG5504
551	RB_MAG_00001_000000000051	4799	5732	r	R	R	NAD(P)H-dependent flavin oxidoreductase YrpB, nitropropane dioxygenase family	COG2070	fabK; enoyl-[acyl-carrier protein] reductase II [EC:1.3.1.9]	K02371
552	RB_MAG_00001_000000000051	5731	7327	r	O	O	Serine protease, subtilisin family	COG1404
553	RB_MAG_00001_000000000051	7351	8539	r	J	J	tRNA U34 2-thiouridine synthase MnmA/TrmU, contains the PP-loop ATPase domain	COG0482	mnmA, trmU; tRNA-uridine 2-sulfurtransferase [EC:2.8.1.13]	K00566
554	RB_MAG_00001_000000000051	8788	9163	f	K	K	DNA-binding transcriptional regulator, ArsR family	COG0640
555	RB_MAG_00001_000000000052	30	1557	f	E	E	Lysophospholipase L1 or related esterase	COG2755
556	RB_MAG_00001_000000000052	1749	3255	f	C	C	FoF1-type ATP synthase, beta subunit	COG0055	ATPF1B, atpD; F-type H+/Na+-transporting ATPase subunit beta [EC:7.1.2.2 7.2.2.1]	K02112
557	RB_MAG_00001_000000000052	3336	3615	f	C	C	FoF1-type ATP synthase, epsilon subunit	COG0355
558	RB_MAG_00001_000000000052	3696	7053	r	K!!!L	K!!!L	Transcription-repair coupling factor (superfamily II helicase)	COG1197	mfd; transcription-repair coupling factor (superfamily II helicase) [EC:3.6.4.-]	K03723
559	RB_MAG_00001_000000000052	7160	7595	f	S	S	Uncharacterized conserved protein, tellurite resistance protein B (TerB) family	COG4103
560	RB_MAG_00001_000000000052	7647	8928	f	M	M	D-alanyl-D-alanine carboxypeptidase	COG2027	dacB; serine-type D-Ala-D-Ala carboxypeptidase/endopeptidase (penicillin-binding protein 4) [EC:3.4.16.4 3.4.21.-]	K07259
561	RB_MAG_00001_000000000052	8927	12077	f	L	L	ATP-dependent exoDNAse (exonuclease V) beta subunit (contains helicase and exonuclease domains)	COG1074
562	RB_MAG_00001_000000000052	12246	13644	f	M	M	Outer membrane protein OmpA and related peptidoglycan-associated (lipo)proteins	COG2885	TC.OOP; OmpA-OmpF porin, OOP family	K03286
563	RB_MAG_00001_000000000052	13734	16476	f	L	L	Superfamily I DNA or RNA helicase!!!RecB family exonuclease	COG0210!!!COG2887
564	RB_MAG_00001_000000000052	16488	17334	f	T	T	Fermentation-respiration switch protein FrsA, has esterase activity, DUF1100 family	COG1073
565	RB_MAG_00001_000000000052	17336	18671	f	V	V	Na+-driven multidrug efflux pump	COG0534	TC.MATE, SLC47A, norM, mdtK, dinF; multidrug resistance protein, MATE family	K03327
566	RB_MAG_00001_000000000052	18697	19453	f	I	I	Enoyl-CoA hydratase/carnithine racemase	COG1024
567	RB_MAG_00001_000000000052	19536	19986	f	H	H	6-pyruvoyl-tetrahydropterin synthase	COG0720	queD, ptpS, PTS; 6-pyruvoyltetrahydropterin/6-carboxytetrahydropterin synthase [EC:4.2.3.12 4.1.2.50]	K01737
568	RB_MAG_00001_000000000053	72	1968	r	P	P	Outer membrane receptor for ferrienterochelin and colicins	COG4771
569	RB_MAG_00001_000000000053	2272	2956	r	K!!!T	K!!!T	DNA-binding response regulator, NarL/FixJ family, contains REC and HTH domains	COG2197
570	RB_MAG_00001_000000000053	2963	4970	r	R!!!T	R!!!T	Tetratricopeptide (TPR) repeat!!!Signal transduction histidine kinase	COG0457!!!COG4585
571	RB_MAG_00001_000000000053	5295	5451	r
572	RB_MAG_00001_000000000053	5665	6385	r	K!!!T	K!!!T	DNA-binding response regulator, LytR/AlgR family	COG3279
573	RB_MAG_00001_000000000053	7056	7767	f	E!!!G	E!!!G	Dihydroxyacid dehydratase/phosphogluconate dehydratase	COG0129
574	RB_MAG_00001_000000000054	2	203	r
575	RB_MAG_00001_000000000054	159	3624	r	I!!!O	I!!!O	Putative periplasmic protein kinase ArgK or related GTPase of G3E family!!!Methylmalonyl-CoA mutase, N-terminal domain/subunit!!!Methylmalonyl-CoA mutase, C-terminal domain/subunit (cobalamin-binding)	COG1703!!!COG1884!!!COG2185	icmF; isobutyryl-CoA mutase [EC:5.4.99.13]	K11942
576	RB_MAG_00001_000000000054	3798	4917	f	R	R	Predicted ATPase, AAA+ superfamily	COG1373	K07133; uncharacterized protein	K07133
577	RB_MAG_00001_000000000054	4977	6003	f	P	P	Phosphodiesterase/alkaline phosphatase D	COG3540	phoD; alkaline phosphatase D [EC:3.1.3.1]	K01113
578	RB_MAG_00001_000000000054	6292	6538	f	T	T	Antitoxin component of the MazEF toxin-antitoxin module	COG2336	mazE, chpAI; antitoxin MazE	K07172
579	RB_MAG_00001_000000000054	6528	6852	f	V	V	mRNA-degrading endonuclease, toxin component of the MazEF toxin-antitoxin module	COG2337	mazF, ndoA, chpA; mRNA interferase MazF [EC:3.1.-.-]	K07171
580	RB_MAG_00001_000000000054	7285	7513	r
581	RB_MAG_00001_000000000054	7817	8141	r
582	RB_MAG_00001_000000000054	8604	9126	f
583	RB_MAG_00001_000000000054	9361	10072	f
584	RB_MAG_00001_000000000054	10087	10891	r	P	P	ABC-type Fe3+-hydroxamate transport system, periplasmic component	COG0614	ABC.FEV.S; iron complex transport system substrate-binding protein	K02016
585	RB_MAG_00001_000000000054	10892	11711	r	F	F	Orotidine-5'-phosphate decarboxylase	COG0284	pyrF; orotidine-5'-phosphate decarboxylase [EC:4.1.1.23]	K01591
586	RB_MAG_00001_000000000054	11791	12550	f	G	G	Triosephosphate isomerase	COG0149	TPI, tpiA; triosephosphate isomerase (TIM) [EC:5.3.1.1]	K01803
587	RB_MAG_00001_000000000054	12555	13389	f	J	J	Ribosomal protein L11 methylase PrmA	COG2264	prmA; ribosomal protein L11 methyltransferase [EC:2.1.1.-]	K02687
588	RB_MAG_00001_000000000054	13416	13695	f	O	O	ATP-dependent Clp protease adapter protein ClpS	COG2127	clpS; ATP-dependent Clp protease adaptor protein ClpS	K06891
589	RB_MAG_00001_000000000054	14209	15010	r
590	RB_MAG_00001_000000000054	15042	15273	r
591	RB_MAG_00001_000000000054	15501	16836	r	O	O	Regulator of protease activity HflC, stomatin/prohibitin superfamily	COG0330
592	RB_MAG_00001_000000000054	17291	18794	r	T	T	Signal transducer regulating beta-lactamase production, contains metallopeptidase domain	COG4219
593	RB_MAG_00001_000000000054	18802	19159	r	K	K	Predicted transcriptional regulator	COG3682	blaI; BlaI family transcriptional regulator, penicillinase repressor	K02171
594	RB_MAG_00001_000000000054	19460	20435	f	P	P	Ca2+/Na+ antiporter	COG0530	yrbG; cation:H+ antiporter	K07301
595	RB_MAG_00001_000000000054	20563	22750	f	E	E	Glutamine synthetase type III	COG3968	glnA, GLUL; glutamine synthetase [EC:6.3.1.2]	K01915
596	RB_MAG_00001_000000000054	22853	24119	f	F	F	Phosphoribosylaminoimidazole (AIR) synthetase	COG0150	purM; phosphoribosylformylglycinamidine cyclo-ligase [EC:6.3.3.1]	K01933
597	RB_MAG_00001_000000000054	24115	26392	r	H	H	Outer membrane cobalamin receptor protein	COG4206			PirA-family-siderophore-receptor	None
598	RB_MAG_00001_000000000054	26403	27339	r	P!!!T	P!!!T	Periplasmic ferric-dicitrate binding protein FerR, regulates iron transport through sigma-19	COG3712	fecR; transmembrane sensor	K07165	PF04773_FecR	None
599	RB_MAG_00001_000000000054	27401	27917	r	K	K	DNA-directed RNA polymerase specialized sigma subunit, sigma24 family	COG1595	rpoE; RNA polymerase sigma-70 factor, ECF subfamily	K03088	Sid_PvdS_regulator_Paeruginosa_PA2426_180620	None
600	RB_MAG_00001_000000000054	28039	29077	f
601	RB_MAG_00001_000000000054	29150	29576	f	O	O	Thiol-disulfide isomerase or thioredoxin	COG0526
602	RB_MAG_00001_000000000054	29575	30565	f	H	H	Thiamine biosynthesis lipoprotein ApbE	COG1477	apbE; FAD:protein FMN transferase [EC:2.7.1.180]	K03734
603	RB_MAG_00001_000000000054	30566	30776	f
604	RB_MAG_00001_000000000054	30785	32240	f	I	I	Long-chain fatty acid transport protein	COG2067
605	RB_MAG_00001_000000000054	32255	32912	r	E	E	ABC-type branched-chain amino acid transport system, ATPase component	COG0410			FpvD-family-siderophore-transport	None
606	RB_MAG_00001_000000000054	32908	33187	r
607	RB_MAG_00001_000000000054	33282	34563	f	R	R	Metal-dependent amidase/aminoacylase/carboxypeptidase	COG1473	K01436; amidohydrolase [EC:3.5.1.-]	K01436
608	RB_MAG_00001_000000000054	34774	35851	f	J	J	Protein chain release factor A	COG0216	prfA, MTRF1, MRF1; peptide chain release factor 1	K02835
609	RB_MAG_00001_000000000054	35920	36673	r	G	G	L-ascorbate metabolism protein UlaG, beta-lactamase superfamily	COG2220
610	RB_MAG_00001_000000000054	36792	37137	r	J	J	Ribosomal protein L20	COG0292	RP-L20, MRPL20, rplT; large subunit ribosomal protein L20	K02887
611	RB_MAG_00001_000000000054	37229	37427	r	J	J	Ribosomal protein L35	COG0291	RP-L35, MRPL35, rpmI; large subunit ribosomal protein L35	K02916
612	RB_MAG_00001_000000000054	37509	37890	r	J	J	Translation initiation factor IF-3	COG0290	infC, MTIF3; translation initiation factor IF-3	K02520
613	RB_MAG_00001_000000000054	38096	40031	r	J	J	Threonyl-tRNA synthetase	COG0441	TARS, thrS; threonyl-tRNA synthetase [EC:6.1.1.3]	K01868
614	RB_MAG_00001_000000000055	1	355	f	M	M	Glycosyltransferase involved in cell wall bisynthesis	COG0438
615	RB_MAG_00001_000000000055	329	2765	r	S	S	Uncharacterized membrane protein YfhO	COG4485
616	RB_MAG_00001_000000000055	2804	3053	r
617	RB_MAG_00001_000000000055	3151	4099	f
618	RB_MAG_00001_000000000055	4099	5218	f	J	J	Ribosomal protein S18 acetylase RimI and related acetyltransferases	COG0456
619	RB_MAG_00001_000000000055	5518	6226	f	J	J	16S rRNA U1498 N3-methylase RsmE	COG1385	rsmE; 16S rRNA (uracil1498-N3)-methyltransferase [EC:2.1.1.193]	K09761
620	RB_MAG_00001_000000000055	6365	7010	f
621	RB_MAG_00001_000000000055	7020	7938	f	R	R	Predicted Na+-dependent transporter	COG0385	TC.BASS; bile acid:Na+ symporter, BASS family	K03453
622	RB_MAG_00001_000000000055	7944	8985	f	I	I	1-acyl-sn-glycerol-3-phosphate acyltransferase	COG0204
623	RB_MAG_00001_000000000055	8981	11972	r	V!!!G	V!!!G	Periplasmic beta-glucosidase and related glycosidases!!!CubicO group peptidase, beta-lactamase class C family	COG1472!!!COG1680	nagZ; beta-N-acetylhexosaminidase [EC:3.2.1.52]	K01207
624	RB_MAG_00001_000000000055	11911	12409	r
625	RB_MAG_00001_000000000055	12412	13234	r	L	L	DNA polymerase III, epsilon subunit or related 3'-5' exonuclease	COG0847	dnaQ; DNA polymerase III subunit epsilon [EC:2.7.7.7]	K02342
626	RB_MAG_00001_000000000055	13319	14171	r	C	C	Polyphosphate kinase 2, PPK2 family	COG2326	ppk2; polyphosphate kinase [EC:2.7.4.1]	K22468
627	RB_MAG_00001_000000000055	14177	14600	r
628	RB_MAG_00001_000000000055	14596	15802	r	T	T	DNA-binding transcriptional response regulator, NtrC family, contains REC, AAA-type ATPase, and a Fis-type DNA-binding domains	COG2204
629	RB_MAG_00001_000000000055	15909	16734	r	M	M	Small-conductance mechanosensitive channel	COG3264
630	RB_MAG_00001_000000000055	16735	18055	r	P!!!C	P!!!C	ABC-type Na+ efflux pump, permease component	COG1668	ABC-2.P; ABC-2 type transport system permease protein	K01992
631	RB_MAG_00001_000000000055	18047	19043	r	R	R	ABC-type uncharacterized transport system, ATPase component	COG4152	ABC-2.A; ABC-2 type transport system ATP-binding protein	K01990
632	RB_MAG_00001_000000000055	19129	19567	f	K	K	DNA-binding transcriptional regulator, MarR family	COG1846
633	RB_MAG_00001_000000000055	19587	21963	f	I	I	Enoyl-CoA hydratase/carnithine racemase!!!3-hydroxyacyl-CoA dehydrogenase	COG1024!!!COG1250
634	RB_MAG_00001_000000000056	2	263	r	F	F	Thymidylate synthase	COG0207	thyA, TYMS; thymidylate synthase [EC:2.1.1.45]	K00560
635	RB_MAG_00001_000000000056	304	1546	r	G	G	Na+/melibiose symporter or related transporter	COG2211
636	RB_MAG_00001_000000000056	1560	2169	r	R	R	Bifunctional DNase/RNase	COG1259	K08999; uncharacterized protein	K08999
637	RB_MAG_00001_000000000056	2275	3238	r	C	C	Electron transfer flavoprotein, alpha subunit	COG2025	fixB, etfA; electron transfer flavoprotein alpha subunit	K03522
638	RB_MAG_00001_000000000056	3308	4055	r	C	C	Electron transfer flavoprotein, alpha and beta subunits	COG2086	fixA, etfB; electron transfer flavoprotein beta subunit	K03521
639	RB_MAG_00001_000000000056	4228	5209	f	C	C	Pyruvate/2-oxoglutarate/acetoin dehydrogenase complex, dehydrogenase (E1) component	COG0022	PDHB, pdhB; pyruvate dehydrogenase E1 component beta subunit [EC:1.2.4.1]	K00162
640	RB_MAG_00001_000000000056	5267	7772	f	M	M	Outer membrane protein (porin)	COG3203
641	RB_MAG_00001_000000000056	7831	8356	f	P!!!C	P!!!C	Inorganic pyrophosphatase	COG0221	ppa; inorganic pyrophosphatase [EC:3.6.1.1]	K01507
642	RB_MAG_00001_000000000056	8486	10853	f	C	C	Na+ or H+-translocating membrane pyrophosphatase	COG3808	hppA; K(+)-stimulated pyrophosphate-energized sodium pump	K15987
643	RB_MAG_00001_000000000056	10904	11669	r
644	RB_MAG_00001_000000000056	11675	12290	r	F	F	Deoxyadenosine/deoxycytidine kinase	COG1428	dck; deoxyadenosine/deoxycytidine kinase [EC:2.7.1.76 2.7.1.74]	K15519
645	RB_MAG_00001_000000000056	12340	12892	r
646	RB_MAG_00001_000000000056	12999	14253	r	H	H	S-adenosylmethionine synthetase	COG0192	metK; S-adenosylmethionine synthetase [EC:2.5.1.6]	K00789
647	RB_MAG_00001_000000000056	14339	14441	r
648	RB_MAG_00001_000000000057	76	1210	f	L	L	DNA polymerase III, delta prime subunit	COG0470	holB; DNA polymerase III subunit delta' [EC:2.7.7.7]	K02341
649	RB_MAG_00001_000000000057	1629	2025	f
650	RB_MAG_00001_000000000057	2197	2719	r	M!!!O	M!!!O	Periplasmic chaperone for outer membrane proteins, Skp family	COG2825	hlpA, ompH; outer membrane protein	K06142
651	RB_MAG_00001_000000000058	95	1163	f	R	R	Uncharacterized conserved protein, Ntn-hydrolase superfamily	COG3342
652	RB_MAG_00001_000000000058	1157	2198	r	Q!!!H	Q!!!H	Isochorismate synthase EntC	COG1169
653	RB_MAG_00001_000000000058	2200	2605	r	Q	Q	Acyl-coenzyme A thioesterase PaaI, contains HGG motif	COG2050	menI, DHNAT; 1,4-dihydroxy-2-naphthoyl-CoA hydrolase [EC:3.1.2.28]	K19222
654	RB_MAG_00001_000000000058	2698	3202	f
655	RB_MAG_00001_000000000058	3683	4631	f	O	O	Thioredoxin reductase	COG0492	trxB, TRR; thioredoxin reductase (NADPH) [EC:1.8.1.9]	K00384
656	RB_MAG_00001_000000000058	4683	5514	r
657	RB_MAG_00001_000000000058	5579	5651	r	E	E	Asparagine synthetase B (glutamine-hydrolyzing)	COG0367
658	RB_MAG_00001_000000000059	1	4897	r	R	R	Uncharacterized conserved protein RhaS, contains 28 RHS repeats	COG3209
659	RB_MAG_00001_000000000059	5246	6893	r	O	O	Serine protease, subtilase family	COG1572
660	RB_MAG_00001_000000000059	7073	7484	f
661	RB_MAG_00001_000000000059	7603	8266	f	R!!!J	R!!!J	HD superfamily phosphodieaserase, includes HD domain of RNase Y	COG1418	K06950; uncharacterized protein	K06950
662	RB_MAG_00001_000000000059	8450	9224	r	I	I	Enoyl-CoA hydratase/carnithine racemase	COG1024	crt; enoyl-CoA hydratase [EC:4.2.1.17]	K01715
663	RB_MAG_00001_000000000059	9234	10683	r	T	T	Signal transduction histidine kinase involved in nitrogen fixation and metabolism regulation	COG5000
664	RB_MAG_00001_000000000059	10729	10987	r	S	S	Uncharacterized conserved protein, contains PQ loop repeat	COG4095	K15383; MtN3 and saliva related transmembrane protein	K15383
665	RB_MAG_00001_000000000059	10988	13862	r	J	J	Leucyl-tRNA synthetase!!!Leucyl-tRNA synthetase	COG0495!!!COG0495	LARS, leuS; leucyl-tRNA synthetase [EC:6.1.1.4]	K01869
666	RB_MAG_00001_000000000059	14070	14979	f	R!!!E!!!G	R!!!E!!!G	Permease of the drug/metabolite transporter (DMT) superfamily	COG0697
667	RB_MAG_00001_000000000059	15025	15952	r	H	H	Ketopantoate reductase	COG1893	panE, apbA; 2-dehydropantoate 2-reductase [EC:1.1.1.169]	K00077
668	RB_MAG_00001_000000000059	16050	16716	f	K	K	Mn-dependent transcriptional regulator, DtxR family	COG1321	troR; DtxR family transcriptional regulator, Mn-dependent transcriptional regulator	K03709	PF02742-Iron_dependent_repressor-dtxR_family_metal_binding_domain	None
669	RB_MAG_00001_000000000059	16718	17543	f	P	P	Zinc transporter ZupT	COG0428	TC.ZIP, zupT, ZRT3, ZIP2; zinc transporter, ZIP family	K07238
670	RB_MAG_00001_000000000059	17546	18698	r
671	RB_MAG_00001_000000000059	18890	20987	r	P	P	Fe2+ transport system protein B	COG0370	feoB; ferrous iron transport protein B	K04759	FeoB-family-iron-transporter	None
672	RB_MAG_00001_000000000059	21012	21246	r	P	P	Fe2+ transport system protein FeoA	COG1918	feoA; ferrous iron transport protein A	K04758	FeoA-family-iron-transporter	None
673	RB_MAG_00001_000000000059	21307	21988	r	O	O	Cytochrome oxidase Cu insertion factor, SCO1/SenC/PrrC family	COG1999	SCO1_2; protein SCO1/2	K07152
674	RB_MAG_00001_000000000059	22146	23481	f	K!!!O	K!!!O	Membrane-associated protease RseP, regulator of RpoE activity	COG0750	rseP; regulator of sigma E protease [EC:3.4.24.-]	K11749
675	RB_MAG_00001_000000000059	23554	25384	r	H	H	Outer membrane cobalamin receptor protein	COG4206	TC.FEV.OM; iron complex outermembrane recepter protein	K02014
676	RB_MAG_00001_000000000059	25566	26202	r	M	M	Uncharacterized periplasmic protein SanA, affects membrane permeability for vancomycin	COG2949	sanA; SanA protein	K03748
677	RB_MAG_00001_000000000059	26242	27502	f	L	L	Nucleotidyltransferase/DNA polymerase involved in DNA repair	COG0389	umuC; DNA polymerase V	K03502
678	RB_MAG_00001_000000000059	27503	27932	f	K!!!T	K!!!T	SOS-response transcriptional repressor LexA (RecA-mediated autopeptidase)	COG1974	umuD; DNA polymerase V [EC:3.4.21.-]	K03503
679	RB_MAG_00001_000000000059	28223	29165	f	F!!!E	F!!!E	Phosphoribosylpyrophosphate synthetase	COG0462	PRPS, prsA; ribose-phosphate pyrophosphokinase [EC:2.7.6.1]	K00948
680	RB_MAG_00001_000000000059	29182	29806	f	J	J	Ribosomal protein L25 (general stress protein Ctc)	COG1825	RP-L25, rplY; large subunit ribosomal protein L25	K02897
681	RB_MAG_00001_000000000059	29882	30506	f	J	J	Peptidyl-tRNA hydrolase	COG0193	PTH1, pth, spoVC; peptidyl-tRNA hydrolase, PTH1 family [EC:3.1.1.29]	K01056
682	RB_MAG_00001_000000000059	30506	30911	r
683	RB_MAG_00001_000000000060	154	1114	r	S	S	Uncharacterized membrane protein YbhN, UPF0104 family	COG0392	K07027; glycosyltransferase 2 family protein	K07027
684	RB_MAG_00001_000000000060	1123	1474	r	H	H	Aspartate 1-decarboxylase	COG0853	panD; aspartate 1-decarboxylase [EC:4.1.1.11]	K01579
685	RB_MAG_00001_000000000060	1503	2343	r	H	H	Panthothenate synthetase	COG0414	panC; pantoate--beta-alanine ligase [EC:6.3.2.1]	K01918
686	RB_MAG_00001_000000000060	2447	3248	f	G	G	Glycogen synthase	COG0297
687	RB_MAG_00001_000000000060	3263	4847	f
688	RB_MAG_00001_000000000060	4862	6713	f	M	M	Glucosamine 6-phosphate synthetase, contains amidotransferase and phosphosugar isomerase domains	COG0449	glmS, GFPT; glutamine---fructose-6-phosphate transaminase (isomerizing) [EC:2.6.1.16]	K00820
689	RB_MAG_00001_000000000060	6713	7316	r	O	O	Thioredoxin reductase	COG0492
690	RB_MAG_00001_000000000060	7326	7905	r	E	E	Small neutral amino acid transporter SnatA, MarC family	COG2095	marC; multiple antibiotic resistance protein	K05595
691	RB_MAG_00001_000000000060	7988	8570	f	R	R	Fe-S-cluster containining protein	COG0727
692	RB_MAG_00001_000000000060	8876	9848	f	F	F	Ribonucleotide reductase beta subunit, ferritin-like domain	COG0208	E1.17.4.1B, nrdB, nrdF; ribonucleoside-diphosphate reductase beta chain [EC:1.17.4.1]	K00526
693	RB_MAG_00001_000000000060	10028	12407	f	F	F	Ribonucleotide reductase alpha subunit	COG0209	E1.17.4.1A, nrdA, nrdE; ribonucleoside-diphosphate reductase alpha chain [EC:1.17.4.1]	K00525
694	RB_MAG_00001_000000000060	12572	13097	f
695	RB_MAG_00001_000000000060	13102	15676	r	L	L	DNA mismatch repair ATPase MutS	COG0249	mutS; DNA mismatch repair protein MutS	K03555
696	RB_MAG_00001_000000000060	15795	16326	f	J	J	tRNA G18 (ribose-2'-O)-methylase SpoU	COG0566
697	RB_MAG_00001_000000000060	16428	17784	r	P	P	Mg/Co/Ni transporter MgtE (contains CBS domain)	COG2239	mgtE; magnesium transporter	K06213
698	RB_MAG_00001_000000000060	17767	18556	r	J	J	16S rRNA A1518 and A1519 N6-dimethyltransferase RsmA/KsgA/DIM1 (may also have DNA glycosylase/AP lyase activity)	COG0030	ksgA; 16S rRNA (adenine1518-N6/adenine1519-N6)-dimethyltransferase [EC:2.1.1.182]	K02528
699	RB_MAG_00001_000000000060	18625	18931	r
700	RB_MAG_00001_000000000060	18975	20748	r	R	R	Tetratricopeptide (TPR) repeat	COG0457
701	RB_MAG_00001_000000000060	20927	22700	r	I!!!H	I!!!H	Deoxyxylulose-5-phosphate synthase	COG1154	dxs; 1-deoxy-D-xylulose-5-phosphate synthase [EC:2.2.1.7]	K01662
702	RB_MAG_00001_000000000060	22729	23179	f	J	J	tRNA(Arg) A34 adenosine deaminase TadA	COG0590	tadA; tRNA(adenine34) deaminase [EC:3.5.4.33]	K11991
703	RB_MAG_00001_000000000060	23182	23407	r
704	RB_MAG_00001_000000000060	23411	25199	r	P!!!T	P!!!T	H+/Cl- antiporter ClcA!!!CBS domain	COG0038!!!COG0517	TC.CIC; chloride channel protein, CIC family	K03281
705	RB_MAG_00001_000000000060	25236	27060	r	E	E	Amino acid transporter	COG0531
706	RB_MAG_00001_000000000060	27113	28871	r	J	J	Aspartyl-tRNA synthetase	COG0173	aspS; aspartyl-tRNA synthetase [EC:6.1.1.12]	K01876
707	RB_MAG_00001_000000000060	28975	29647	f	J	J	16S rRNA C1402 (ribose-2'-O) methylase RsmI	COG0313	rsmI; 16S rRNA (cytidine1402-2'-O)-methyltransferase [EC:2.1.1.198]	K07056
708	RB_MAG_00001_000000000060	29647	29851	r
709	RB_MAG_00001_000000000060	30221	31844	r	F	F	Adenine deaminase	COG1001	ade; adenine deaminase [EC:3.5.4.2]	K01486
710	RB_MAG_00001_000000000060	31844	32435	r	P	P	Alkylhydroperoxidase family enzyme, contains CxxC motif	COG2128
711	RB_MAG_00001_000000000060	32504	33521	f	M!!!R	M!!!R	L-alanine-DL-glutamate epimerase or related enzyme of enolase superfamily	COG4948	ycjG, ykfB; L-Ala-D/L-Glu epimerase [EC:5.1.1.20]	K19802
712	RB_MAG_00001_000000000060	33512	34271	r	K!!!G	K!!!G	DNA-binding transcriptional regulator of sugar metabolism, DeoR/GlpR family	COG1349
713	RB_MAG_00001_000000000060	34325	34814	f	R	R	Uncharacterized OsmC-related protein	COG1765	yhfA; putative redox protein	K07397
714	RB_MAG_00001_000000000060	34873	36355	r	H	H	Molybdopterin biosynthesis enzyme MoaB	COG0521	susD; starch-binding outer membrane protein, SusD/RagB family	K21572
715	RB_MAG_00001_000000000060	36366	39537	r	P	P	Outer membrane receptor for ferrienterochelin and colicins	COG4771	TC.FEV.OM; iron complex outermembrane recepter protein	K02014
716	RB_MAG_00001_000000000060	39702	41400	f	L	L	Single-stranded DNA-specific exonuclease, DHH superfamily, may be involved in archaeal DNA replication intiation	COG0608	recJ; single-stranded-DNA-specific exonuclease [EC:3.1.-.-]	K07462
717	RB_MAG_00001_000000000060	41402	42464	r	R	R	Predicted extracellular nuclease	COG2374
718	RB_MAG_00001_000000000060	42619	43666	r	R	R	Predicted extracellular nuclease	COG2374
719	RB_MAG_00001_000000000060	43838	46586	f	P	P	Outer membrane receptor proteins, mostly Fe transport	COG1629
720	RB_MAG_00001_000000000060	46621	48043	f	A	A	DNA/RNA endonuclease YhcR, contains UshA esterase domain	COG4085
721	RB_MAG_00001_000000000060	48440	48521	f
722	RB_MAG_00001_000000000061	116	932	r	M	M	N-acetylmuramic acid 6-phosphate (MurNAc-6-P) etherase	COG2103	murQ; N-acetylmuramic acid 6-phosphate etherase [EC:4.2.1.126]	K07106
723	RB_MAG_00001_000000000061	932	2384	r	E	E	Na+/proline symporter	COG0591
724	RB_MAG_00001_000000000061	2592	3882	r					susD; starch-binding outer membrane protein, SusD/RagB family	K21572
725	RB_MAG_00001_000000000061	3891	6984	r	P!!!H	P!!!H	Outer membrane cobalamin receptor protein!!!Outer membrane receptor for ferrienterochelin and colicins	COG4206!!!COG4771	TC.FEV.OM; iron complex outermembrane recepter protein	K02014
726	RB_MAG_00001_000000000061	7326	7782	f
727	RB_MAG_00001_000000000061	7750	8455	f
728	RB_MAG_00001_000000000061	8459	9410	f	Q	Q	Isopenicillin N synthase and related dioxygenases	COG3491
729	RB_MAG_00001_000000000061	9472	9802	f	J	J	Translation initiation factor 1 (eIF-1/SUI1)	COG0023	EIF1, SUI1; translation initiation factor 1	K03113
730	RB_MAG_00001_000000000061	9882	11550	f	K	K	Transcriptional accessory protein Tex/SPT6	COG2183	tex; protein Tex	K06959
731	RB_MAG_00001_000000000062	2	68	r
732	RB_MAG_00001_000000000062	79	730	r	O	O	Membrane associated serine protease, rhomboid family	COG0705
733	RB_MAG_00001_000000000062	787	1690	f	I	I	Lauroyl/myristoyl acyltransferase	COG1560
734	RB_MAG_00001_000000000062	1832	2666	r
735	RB_MAG_00001_000000000062	2665	4054	r	G	G	Phosphomannomutase	COG1109
736	RB_MAG_00001_000000000062	4162	6436	r	J	J	Ribosomal protein S1!!!Ribosomal protein S1	COG0539!!!COG0539	RP-S1, rpsA; small subunit ribosomal protein S1	K02945
737	RB_MAG_00001_000000000062	6653	7409	r	K!!!T	K!!!T	DNA-binding response regulator, LytR/AlgR family	COG3279
738	RB_MAG_00001_000000000062	7457	8771	r	T	T	Sensor histidine kinase YesM	COG2972
739	RB_MAG_00001_000000000062	8930	10175	r	V	V	ABC-type multidrug transport system, permease component	COG0842	ABC-2.P; ABC-2 type transport system permease protein	K01992
740	RB_MAG_00001_000000000062	10310	11234	r	V	V	ABC-type multidrug transport system, ATPase component	COG1131	E7.4.2.2; nonpolar-amino-acid-transporting ATPase [EC:7.4.2.2]	K10822
741	RB_MAG_00001_000000000062	11373	11868	f	K	K	DNA-directed RNA polymerase specialized sigma subunit, sigma24 family	COG1595	rpoE; RNA polymerase sigma-70 factor, ECF subfamily	K03088
742	RB_MAG_00001_000000000062	11870	12506	f
743	RB_MAG_00001_000000000062	12621	13554	f	O	O	FKBP-type peptidyl-prolyl cis-trans isomerase!!!Peptidyl-prolyl cis-trans isomerase (rotamase) - cyclophilin family	COG0545!!!COG0652	PPIA; peptidyl-prolyl cis-trans isomerase A (cyclophilin A) [EC:5.2.1.8]	K03767
744	RB_MAG_00001_000000000062	13857	14259	f
745	RB_MAG_00001_000000000062	14263	14857	f
746	RB_MAG_00001_000000000063	2	98	r
747	RB_MAG_00001_000000000063	167	779	f	S	S	Uncharacterized membrane protein YeiH	COG2860
748	RB_MAG_00001_000000000063	815	1316	r	S	S	Uncharacterized membrane protein, required for colicin V production	COG1286	cvpA; membrane protein required for colicin V production	K03558
749	RB_MAG_00001_000000000063	1365	1737	f
750	RB_MAG_00001_000000000063	1830	2076	f	K	K	Transcriptional regulator, contains Arc/MetJ-type RHH (ribbon-helix-helix) DNA-binding domain	COG3609	parD1_3_4; antitoxin ParD1/3/4	K07746
751	RB_MAG_00001_000000000063	2072	2360	f	X	X	Plasmid stabilization system protein ParE	COG3668	parE1_3_4; toxin ParE1/3/4	K19092
752	RB_MAG_00001_000000000063	2479	2878	f
753	RB_MAG_00001_000000000063	2879	3674	r	R	R	Short-chain dehydrogenase	COG0300	DHRS7; dehydrogenase/reductase SDR family member 7 [EC:1.1.-.-]	K11165
754	RB_MAG_00001_000000000063	3759	5163	f	O	O	Thiol-disulfide isomerase or thioredoxin	COG0526
755	RB_MAG_00001_000000000063	5166	5616	r
756	RB_MAG_00001_000000000063	5596	5956	r	L	L	Predicted endonuclease distantly related to archaeal Holliday junction resolvase	COG0792	yraN; putative endonuclease	K07460
757	RB_MAG_00001_000000000064	1	511	r	J	J	D-Tyr-tRNAtyr deacylase	COG1490	dtd, DTD; D-aminoacyl-tRNA deacylase [EC:3.1.1.96]	K07560
758	RB_MAG_00001_000000000064	884	1823	r	J	J	Putative ribosome biogenesis GTPase RsgA	COG1162	rsgA, engC; ribosome biogenesis GTPase / thiamine phosphate phosphatase [EC:3.6.1.- 3.1.3.100]	K06949
759	RB_MAG_00001_000000000064	1987	3070	r	E	E	Chorismate mutase!!!3-deoxy-D-arabino-heptulosonate 7-phosphate (DAHP) synthase	COG1605!!!COG2876	AROA1, aroA; chorismate mutase [EC:5.4.99.5]	K04516
760	RB_MAG_00001_000000000064	3090	3939	r	E	E	Prephenate dehydrogenase	COG0287	tyrA2; prephenate dehydrogenase [EC:1.3.1.12]	K04517
761	RB_MAG_00001_000000000064	3993	5136	r	E	E	Aspartate/methionine/tyrosine aminotransferase	COG0436	E2.6.1.83; LL-diaminopimelate aminotransferase [EC:2.6.1.83]	K10206
762	RB_MAG_00001_000000000064	5132	5954	r	E	E	Prephenate dehydratase	COG0077	pheA2; prephenate dehydratase [EC:4.2.1.51]	K04518
763	RB_MAG_00001_000000000064	6169	6622	r	E	E	L-amino acid N-acyltransferase YncA	COG1247
764	RB_MAG_00001_000000000064	6643	7162	r	S	S	Uncharacterized damage-inducible protein DinB (forms a four-helix bundle)	COG2318
765	RB_MAG_00001_000000000064	7391	8273	r	S	S	Uncharacterized conserved protein, DUF58 family, contains vWF domain	COG1721
766	RB_MAG_00001_000000000064	8387	8705	r	O	O	Negative regulator of GroEL, contains thioredoxin-like and TPR-like domains	COG3118	trxA; thioredoxin 1	K03671
767	RB_MAG_00001_000000000064	8821	9166	r	C	C	Ferredoxin	COG0633
768	RB_MAG_00001_000000000064	9173	10229	r	O	O	Thioredoxin reductase	COG0492
769	RB_MAG_00001_000000000065	1	97	f
770	RB_MAG_00001_000000000065	98	371	f	S	S	Uncharacterized membrane protein YqaA, SNARE-associated domain	COG1238
771	RB_MAG_00001_000000000065	374	1484	r	U	U	Periplasmic component of the Tol biopolymer transport system	COG0823
772	RB_MAG_00001_000000000065	1589	2570	f	J	J	tRNA-dihydrouridine synthase	COG0042	dusB; tRNA-dihydrouridine synthase B [EC:1.-.-.-]	K05540
773	RB_MAG_00001_000000000065	2608	3220	f
774	RB_MAG_00001_000000000065	3230	4433	r	M	M	ABC-type transport system, involved in lipoprotein release, permease component	COG4591	lolC_E; lipoprotein-releasing system permease protein	K09808
775	RB_MAG_00001_000000000065	4436	4832	r	J	J	Ribosome-binding factor A	COG0858	rbfA; ribosome-binding factor A	K02834
776	RB_MAG_00001_000000000065	5162	5618	r
777	RB_MAG_00001_000000000065	5625	6228	r	R	R	Polyisoprenoid-binding periplasmic protein YceI	COG2353
778	RB_MAG_00001_000000000065	6316	6862	r	K	K	DNA-directed RNA polymerase specialized sigma subunit, sigma24 family	COG1595
779	RB_MAG_00001_000000000065	7122	7761	r	K!!!T	K!!!T	DNA-binding response regulator, NarL/FixJ family, contains REC and HTH domains	COG2197
780	RB_MAG_00001_000000000065	7764	8511	r	T	T	Signal transduction histidine kinase	COG4585
781	RB_MAG_00001_000000000065	8483	9161	r
782	RB_MAG_00001_000000000065	9167	9563	r
783	RB_MAG_00001_000000000065	9909	10314	f	Q	Q	Catechol 2,3-dioxygenase or other lactoylglutathione lyase family enzyme	COG0346	MCEE, epi; methylmalonyl-CoA/ethylmalonyl-CoA epimerase [EC:5.1.99.1]	K05606
784	RB_MAG_00001_000000000065	10373	11252	f	D	D	Cell division protein FtsX	COG2177	ftsX; cell division transport system permease protein	K09811
785	RB_MAG_00001_000000000065	11256	11511	f
786	RB_MAG_00001_000000000065	11507	12317	f	I	I	Undecaprenyl pyrophosphate phosphatase UppP	COG1968	bacA; undecaprenyl-diphosphatase [EC:3.6.1.27]	K06153
787	RB_MAG_00001_000000000065	12316	13003	f	J	J	tRNA U55 pseudouridine synthase TruB, may also work on U342 of tmRNA	COG0130	truB, PUS4, TRUB1; tRNA pseudouridine55 synthase [EC:5.4.99.25]	K03177
788	RB_MAG_00001_000000000065	13042	13582	f
789	RB_MAG_00001_000000000065	13616	14321	r
790	RB_MAG_00001_000000000065	14334	14892	r
791	RB_MAG_00001_000000000065	15045	15528	r
792	RB_MAG_00001_000000000065	15623	16289	f
793	RB_MAG_00001_000000000065	16377	18462	f	O	O	Predicted metalloendopeptidase	COG3590	pepO; putative endopeptidase [EC:3.4.24.-]	K07386
794	RB_MAG_00001_000000000065	18547	19021	r	O	O	SOS response regulatory protein OraA/RecX, interacts with RecA	COG2137	recX; regulatory protein	K03565
795	RB_MAG_00001_000000000065	19088	22343	r	V	V	Multidrug efflux pump subunit AcrB	COG0841
796	RB_MAG_00001_000000000065	22355	23489	r	M!!!V	M!!!V	Multidrug efflux pump subunit AcrA (membrane-fusion protein)	COG0845
797	RB_MAG_00001_000000000065	23500	24838	r	M	M	Outer membrane protein TolC	COG1538
798	RB_MAG_00001_000000000066	74	596	f
799	RB_MAG_00001_000000000066	796	2740	r	H	H	Outer membrane cobalamin receptor protein	COG4206	TC.FEV.OM; iron complex outermembrane recepter protein	K02014	PirA-family-siderophore-receptor	None
800	RB_MAG_00001_000000000066	3113	4253	f	P	P	ABC-type Fe3+-hydroxamate transport system, periplasmic component	COG0614	ABC.FEV.S; iron complex transport system substrate-binding protein	K02016	HatD-family-substrate-binding-protein	None
801	RB_MAG_00001_000000000066	4255	5299	r	R!!!E!!!U	R!!!E!!!U	Periplasmic component of the Tol biopolymer transport system!!!Dipeptidyl aminopeptidase/acylaminoacyl peptidase!!!Uncharacterized protein, contains Trp-Asp (WD) repeat	COG0823!!!COG1506!!!COG5354
802	RB_MAG_00001_000000000067	1	790	f	S	S	PKD repeat	COG3291
803	RB_MAG_00001_000000000067	885	2943	r	I	I	Methylmalonyl-CoA mutase, N-terminal domain/subunit!!!Methylmalonyl-CoA mutase, C-terminal domain/subunit (cobalamin-binding)	COG1884!!!COG2185	MUT; methylmalonyl-CoA mutase [EC:5.4.99.2]	K01847
804	RB_MAG_00001_000000000067	2932	4282	r	I	I	Methylmalonyl-CoA mutase, N-terminal domain/subunit	COG1884
805	RB_MAG_00001_000000000067	4353	4677	r	D	D	Cell division protein FtsB	COG2919
806	RB_MAG_00001_000000000067	4666	5287	r	F	F	Uridine kinase	COG0572	udk, UCK; uridine kinase [EC:2.7.1.48]	K00876
807	RB_MAG_00001_000000000067	5321	6566	r	Q	Q	Imidazolonepropionase or related amidohydrolase	COG1228	hutI, AMDHD1; imidazolonepropionase [EC:3.5.2.7]	K01468
808	RB_MAG_00001_000000000067	6565	7282	r	E	E	Urocanate hydratase	COG2987	hutU, UROC1; urocanate hydratase [EC:4.2.1.49]	K01712
809	RB_MAG_00001_000000000068	154	886	r	H	H	Biotin-(acetyl-CoA carboxylase) ligase	COG0340	birA; BirA family transcriptional regulator, biotin operon repressor / biotin---[acetyl-CoA-carboxylase] ligase [EC:6.3.4.15]	K03524
810	RB_MAG_00001_000000000068	971	1337	f	J	J	Ribosomal silencing factor RsfS, regulates association of 30S and 50S subunits	COG0799	ybeB; ribosome-associated protein	K09710
811	RB_MAG_00001_000000000068	1368	3396	f	O	O	ATP-dependent Zn proteases	COG0465	ftsH, hflB; cell division protease FtsH [EC:3.4.24.-]	K03798
812	RB_MAG_00001_000000000068	3436	4024	f	C	C	L-lactate utilization protein LutC, contains LUD domain	COG1556
813	RB_MAG_00001_000000000068	4027	4840	f	R	R	Predicted CDP-diglyceride synthetase/phosphatidate cytidylyltransferase	COG4589	E2.7.7.41, CDS1, CDS2, cdsA; phosphatidate cytidylyltransferase [EC:2.7.7.41]	K00981
814	RB_MAG_00001_000000000068	4842	5493	f	I	I	Phosphatidylserine decarboxylase	COG0688	psd, PISD; phosphatidylserine decarboxylase [EC:4.1.1.65]	K01613
815	RB_MAG_00001_000000000068	5506	5776	f	I	I	Acyl-CoA-binding protein	COG4281
816	RB_MAG_00001_000000000068	5781	6399	f	R	R	Polyisoprenoid-binding periplasmic protein YceI	COG2353
817	RB_MAG_00001_000000000068	6457	8356	r	N	N	Flagellar hook-associated protein FlgK	COG1256
818	RB_MAG_00001_000000000068	8485	9232	r	E	E	Shikimate 5-dehydrogenase	COG0169	aroE; shikimate dehydrogenase [EC:1.1.1.25]	K00014
819	RB_MAG_00001_000000000068	9233	10244	r	S	S	Uncharacterized membrane protein	COG2035	K08974; putative membrane protein	K08974
820	RB_MAG_00001_000000000068	10236	11163	r	S	S	Uncharacterized membrane protein	COG2035	K08974; putative membrane protein	K08974
821	RB_MAG_00001_000000000068	11233	12625	r	R	R	Tetratricopeptide (TPR) repeat	COG0457
822	RB_MAG_00001_000000000068	12755	13298	f	F	F	Pyrimidine operon attenuation protein/uracil phosphoribosyltransferase	COG2065	pyrR; pyrimidine operon attenuation protein / uracil phosphoribosyltransferase [EC:2.4.2.9]	K02825
823	RB_MAG_00001_000000000068	13299	14229	f	F	F	Aspartate carbamoyltransferase, catalytic chain	COG0540	pyrB, PYR2; aspartate carbamoyltransferase catalytic subunit [EC:2.1.3.2]	K00609
824	RB_MAG_00001_000000000068	14231	14570	f
825	RB_MAG_00001_000000000068	14585	14927	f
826	RB_MAG_00001_000000000068	14923	14995	f
827	RB_MAG_00001_000000000069	677	1811	r	K	K	Fic family protein	COG3177
828	RB_MAG_00001_000000000069	2003	2555	f	J	J	Ribosomal protein S16	COG0228	RP-S16, MRPS16, rpsP; small subunit ribosomal protein S16	K02959
829	RB_MAG_00001_000000000069	2570	3095	f	J	J	Ribosomal 30S subunit maturation factor RimM, required for 16S rRNA processing	COG0806	rimM; 16S rRNA processing protein RimM	K02860
830	RB_MAG_00001_000000000069	3051	3159	r
831	RB_MAG_00001_000000000070	2	254	f	M	M	UDP-N-acetylenolpyruvoylglucosamine reductase	COG0812
832	RB_MAG_00001_000000000070	330	516	f
833	RB_MAG_00001_000000000070	519	1629	f	N	N	Glycosyltransferase, catalytic subunit of cellulose synthase and poly-beta-1,6-N-acetylglucosamine synthase	COG1215
834	RB_MAG_00001_000000000070	1636	2194	f	K	K	DNA-directed RNA polymerase specialized sigma subunit, sigma24 family	COG1595	rpoE; RNA polymerase sigma-70 factor, ECF subfamily	K03088
835	RB_MAG_00001_000000000070	2190	3405	f	P	P	Mn2+ and Fe2+ transporters of the NRAMP family	COG1914
836	RB_MAG_00001_000000000070	3428	4295	f	H	H	Lipoate synthase	COG0320	lipA; lipoyl synthase [EC:2.8.1.8]	K03644
837	RB_MAG_00001_000000000070	4337	5669	r	S	S	Uncharacterized conserved protein, DUF58 family, contains vWF domain	COG1721
838	RB_MAG_00001_000000000070	5804	6812	r	R	R	MoxR-like ATPase	COG0714	moxR; MoxR-like ATPase [EC:3.6.3.-]	K03924
839	RB_MAG_00001_000000000070	6821	6956	r
840	RB_MAG_00001_000000000070	6959	8156	r
841	RB_MAG_00001_000000000070	8157	8814	r
842	RB_MAG_00001_000000000070	8886	9771	r	N	N	Flagellar biosynthesis protein FlhB	COG1377
843	RB_MAG_00001_000000000070	9771	10767	r	D	D	Uncharacterized membrane protein SpoIIM, required for sporulation	COG1300	spoIIM; stage II sporulation protein M	K06384
844	RB_MAG_00001_000000000070	10925	11330	f	S	S	Uncharacterized membrane protein YckC, RDD family	COG1714
845	RB_MAG_00001_000000000071	2	731	r	X	X	Transposase	COG3677	K07488; transposase	K07488
846	RB_MAG_00001_000000000071	768	1077	r	K	K	AraC-type DNA-binding domain and AraC-containing proteins	COG2207
847	RB_MAG_00001_000000000071	1127	1613	r	X	X	Transposase	COG3335	K07494; putative transposase	K07494
848	RB_MAG_00001_000000000071	1701	2196	r	X	X	Transposase	COG3415
849	RB_MAG_00001_000000000071	2312	3248	f
850	RB_MAG_00001_000000000071	3259	4279	f	S	S	Uncharacterized membrane protein	COG1470
851	RB_MAG_00001_000000000071	4661	6797	f	P	P	Outer membrane receptor for ferrienterochelin and colicins	COG4771	TC.FEV.OM; iron complex outermembrane recepter protein	K02014
852	RB_MAG_00001_000000000071	6875	7349	r	I	I	Acyl-CoA thioesterase FadM	COG0824	ybgC; acyl-CoA thioester hydrolase [EC:3.1.2.-]	K07107
853	RB_MAG_00001_000000000071	7427	7646	r
854	RB_MAG_00001_000000000071	7659	8088	r	P	P	Rhodanese-related sulfurtransferase	COG0607
855	RB_MAG_00001_000000000071	8105	9128	r	L	L	Holliday junction resolvasome RuvABC, ATP-dependent DNA helicase subunit	COG2255	ruvB; holliday junction DNA helicase RuvB [EC:3.6.4.12]	K03551
856	RB_MAG_00001_000000000071	9203	10952	r	C	C	Heme/copper-type cytochrome/quinol oxidase, subunit 1	COG0843
857	RB_MAG_00001_000000000071	10986	11997	r	C	C	Heme/copper-type cytochrome/quinol oxidase, subunit 2	COG1622	coxB, ctaC; cytochrome c oxidase subunit II [EC:1.9.3.1]	K02275
858	RB_MAG_00001_000000000071	12113	13472	r	P	P	ABC-type Zn2+ transport system, periplasmic component/surface adhesin	COG4531
859	RB_MAG_00001_000000000071	13502	14054	r	C	C	Cytochrome c, mono- and diheme variants	COG2010
860	RB_MAG_00001_000000000071	14057	14582	r	C	C	Cytochrome c, mono- and diheme variants	COG2010
861	RB_MAG_00001_000000000071	14587	16324	r	C!!!L	C!!!L	Predicted 5' DNA nuclease, flap endonuclease-1-like, helix-3-turn-helix (H3TH) domain!!!Ni/Fe-hydrogenase 2 integral membrane subunit HybB	COG3743!!!COG5557	K00185; prokaryotic molybdopterin-containing oxidoreductase family, membrane subunit	K00185
862	RB_MAG_00001_000000000071	16358	19400	r	C	C	Anaerobic selenocysteine-containing dehydrogenase!!!Fe-S-cluster-containing dehydrogenase component	COG0243!!!COG0437	K00184; prokaryotic molybdopterin-containing oxidoreductase family, iron-sulfur binding subunit	K00184
863	RB_MAG_00001_000000000071	19455	20775	r	C	C	Cytochrome c, mono- and diheme variants	COG2010
864	RB_MAG_00001_000000000071	20964	21330	f
865	RB_MAG_00001_000000000071	21656	22295	r
866	RB_MAG_00001_000000000071	22300	23656	r
867	RB_MAG_00001_000000000071	23661	24333	r
868	RB_MAG_00001_000000000071	24345	25329	r
869	RB_MAG_00001_000000000071	25335	25794	r
870	RB_MAG_00001_000000000071	25814	26609	r
871	RB_MAG_00001_000000000071	26632	27136	r
872	RB_MAG_00001_000000000071	27139	28909	r
873	RB_MAG_00001_000000000071	28931	29486	r
874	RB_MAG_00001_000000000071	29475	30570	r
875	RB_MAG_00001_000000000071	30582	31305	r	M	M	Cell wall-associated hydrolase, NlpC family!!!Peptidoglycan-binding (PGRP) domain of peptidoglycan hydrolases	COG0791!!!COG3409
876	RB_MAG_00001_000000000071	31441	33964	r	M!!!J	M!!!J	Translation initiation factor IF-2, a GTPase!!!Membrane protein involved in colicin uptake	COG0532!!!COG3064	infB, MTIF2; translation initiation factor IF-2	K02519
877	RB_MAG_00001_000000000072	103	445	r	P	P	Arsenate reductase and related proteins, glutaredoxin family	COG1393	arsC1, arsC; arsenate reductase (glutaredoxin) [EC:1.20.4.1]	K00537
878	RB_MAG_00001_000000000072	444	2811	r	P	P	Outer membrane receptor for ferrienterochelin and colicins	COG4771
879	RB_MAG_00001_000000000072	3041	4148	r	J	J	Protein chain release factor B	COG1186	prfB; peptide chain release factor 2	K02836
880	RB_MAG_00001_000000000072	4177	5053	f	E	E	Threonine aldolase	COG2008	ltaE; threonine aldolase [EC:4.1.2.48]	K01620
881	RB_MAG_00001_000000000073	277	2401	f	R	R	Uncharacterized conserved protein YyaL, SSP411 family, contains thoiredoxin and six-hairpin glycosidase-like domains	COG1331	K06888; uncharacterized protein	K06888
882	RB_MAG_00001_000000000073	2400	2649	f
883	RB_MAG_00001_000000000073	2673	2763	f
884	RB_MAG_00001_000000000073	2710	3121	f
885	RB_MAG_00001_000000000073	3128	4016	f	T	T	3',5'-cyclic AMP phosphodiesterase CpdA	COG1409	ADPRM; manganese-dependent ADP-ribose/CDP-alcohol diphosphatase [EC:3.6.1.13 3.6.1.16 3.6.1.53]	K01517
886	RB_MAG_00001_000000000073	4023	4695	r	J	J	tRNA A37 threonylcarbamoyladenosine modification protein TsaB	COG1214	tsaB; tRNA threonylcarbamoyladenosine biosynthesis protein TsaB	K14742
887	RB_MAG_00001_000000000073	4890	6222	r	M	M	Outer membrane protein TolC	COG1538	tolC; outer membrane protein	K12340
888	RB_MAG_00001_000000000073	6311	6527	r
889	RB_MAG_00001_000000000073	6530	7052	r	S	S	Uncharacterized membrane protein YozB, DUF420 family	COG2322	K08976; putative membrane protein	K08976
890	RB_MAG_00001_000000000073	7060	7702	r	O	O	Cytochrome oxidase Cu insertion factor, SCO1/SenC/PrrC family	COG1999	SCO1_2; protein SCO1/2	K07152
891	RB_MAG_00001_000000000073	7707	8358	r
892	RB_MAG_00001_000000000073	8416	8773	r	C	C	Cytochrome c oxidase subunit IV	COG5605
893	RB_MAG_00001_000000000073	8791	9772	r	C	C	Heme/copper-type cytochrome/quinol oxidase, subunit 3!!!Heme/copper-type cytochrome/quinol oxidase, subunit 3	COG1845!!!COG1845	coxC, ctaE; cytochrome c oxidase subunit III [EC:1.9.3.1]	K02276
894	RB_MAG_00001_000000000073	9825	10410	r	C	C	Heme/copper-type cytochrome/quinol oxidase, subunit 3	COG1845
895	RB_MAG_00001_000000000073	10409	11174	r	I!!!H	I!!!H	Polyprenyltransferase (heme O synthase)	COG0109	COX10, ctaB, cyoE; heme o synthase [EC:2.5.1.141]	K02257
896	RB_MAG_00001_000000000074	2	737	r	P	P	Sulfate permease or related transporter, MFS superfamily	COG0659
897	RB_MAG_00001_000000000074	744	3195	r	S!!!L	S!!!L	ATP-dependent exoDNAse (exonuclease V), alpha subunit, helicase superfamily I!!!Superfamily II DNA helicase RecQ!!!Uncharacterized protein YpbB	COG0507!!!COG0514!!!COG4955	PIF1; ATP-dependent DNA helicase PIF1 [EC:3.6.4.12]	K15255
898	RB_MAG_00001_000000000074	3238	5827	r	R	R	Uncharacterized protein related to plant photosystem II stability/assembly factor!!!Uncharacterized protein related to plant photosystem II stability/assembly factor	COG4447!!!COG4447
899	RB_MAG_00001_000000000074	5888	8813	r	C	C	Anaerobic selenocysteine-containing dehydrogenase	COG0243
900	RB_MAG_00001_000000000074	8883	10500	r	P!!!C	P!!!C	Fe-S-cluster-containing dehydrogenase component!!!Formate-dependent nitrite reductase, membrane component NrfD	COG0437!!!COG3301
901	RB_MAG_00001_000000000074	10580	11033	r	R	R	Uncharacterized membrane protein YedE/YeeE, contains two sulfur transport domains	COG2391	K07112; uncharacterized protein	K07112
902	RB_MAG_00001_000000000074	11005	11563	r	R	R	Uncharacterized membrane protein YedE/YeeE, contains two sulfur transport domains	COG2391	K07112; uncharacterized protein	K07112
903	RB_MAG_00001_000000000074	11629	12262	r	T	T	cAMP-binding domain of CRP or a regulatory subunit of cAMP-dependent protein kinases	COG0664
904	RB_MAG_00001_000000000074	12440	14162	r	D!!!P!!!M	D!!!P!!!M	Multicopper oxidase with three cupredoxin domains (includes cell division protein FtsP and spore coat protein CotA)	COG2132
905	RB_MAG_00001_000000000074	14198	15959	r	M!!!V	M!!!V	Multidrug efflux pump subunit AcrA (membrane-fusion protein)	COG0845	cusB, silB; membrane fusion protein, Cu(I)/Ag(I) efflux system	K07798
906	RB_MAG_00001_000000000074	15961	17167	r	M	M	Outer membrane protein TolC	COG1538
907	RB_MAG_00001_000000000074	17257	20959	r	P	P	Cu/Ag efflux pump CusA!!!Cu/Ag efflux pump CusA	COG3696!!!COG3696	cusA, silA; Cu(I)/Ag(I) efflux system membrane protein CusA/SilA	K07787
908	RB_MAG_00001_000000000074	21097	21514	r
909	RB_MAG_00001_000000000074	21943	22576	r	H	H	Ubiquinone/menaquinone biosynthesis C-methylase UbiE	COG2226
910	RB_MAG_00001_000000000074	22669	22888	f
911	RB_MAG_00001_000000000074	23169	24483	f	I	I	NADPH-dependent 2,4-dienoyl-CoA reductase, sulfur reductase, or a related oxidoreductase	COG0446	sqr; sulfide:quinone oxidoreductase [EC:1.8.5.4]	K17218
912	RB_MAG_00001_000000000074	24556	25009	f	O	O	Protein-S-isoprenylcysteine O-methyltransferase Ste14	COG2020
913	RB_MAG_00001_000000000074	25114	26362	f	I	I	NADPH-dependent 2,4-dienoyl-CoA reductase, sulfur reductase, or a related oxidoreductase	COG0446	sqr; sulfide:quinone oxidoreductase [EC:1.8.5.4]	K17218
914	RB_MAG_00001_000000000074	26392	26683	f	P	P	Sulfur relay (sulfurtransferase) protein, DsrC/TusE family	COG2920
915	RB_MAG_00001_000000000074	26702	27176	f	C	C	Peroxiredoxin family protein	COG2210
916	RB_MAG_00001_000000000074	27418	27550	f	C	C	Cytochrome bd-type quinol oxidase, subunit 1	COG1271
917	RB_MAG_00001_000000000075	183	1809	r	R	R	ATPase components of ABC transporters with duplicated ATPase domains	COG0488
918	RB_MAG_00001_000000000075	2095	3466	f	O	O	Peroxiredoxin	COG1225
919	RB_MAG_00001_000000000075	3484	5476	f	L	L	Excinuclease UvrABC helicase subunit UvrB	COG0556	uvrB; excinuclease ABC subunit B	K03702
920	RB_MAG_00001_000000000075	5476	6088	r
921	RB_MAG_00001_000000000075	6226	6880	r	G	G	Transaldolase	COG0176	E2.2.1.2, talA, talB; transaldolase [EC:2.2.1.2]	K00616
922	RB_MAG_00001_000000000075	7010	7778	r	L	L	HKD family nuclease	COG3886
923	RB_MAG_00001_000000000076	89	731	f	R!!!L	R!!!L	Ribonuclease HI!!!RNase HI-related protein, contains viroplasmin and RNaseH domains	COG0328!!!COG3341
924	RB_MAG_00001_000000000076	779	1085	f	K	K	DNA-binding transcriptional regulator, ArsR family	COG0640
925	RB_MAG_00001_000000000076	1097	1415	f	O	O	Thiol-disulfide isomerase or thioredoxin	COG0526
926	RB_MAG_00001_000000000076	1450	2428	f	S	S	Uncharacterized membrane protein YraQ, UPF0718 family	COG0701	K07089; uncharacterized protein	K07089
927	RB_MAG_00001_000000000076	2550	3084	f	Q!!!C	Q!!!C	Formylmethanofuran dehydrogenase subunit E!!!Alpha-acetolactate decarboxylase	COG2191!!!COG3527
928	RB_MAG_00001_000000000077	1	379	f	V	V	Multidrug efflux pump subunit AcrB	COG0841
929	RB_MAG_00001_000000000077	429	1533	r	L	L	Predicted Rossmann fold nucleotide-binding protein DprA/Smf involved in DNA uptake	COG0758	smf; DNA processing protein	K04096
930	RB_MAG_00001_000000000077	1670	2648	f	D	D	Cell division protein FtsN	COG3087
931	RB_MAG_00001_000000000077	2719	3340	f
932	RB_MAG_00001_000000000077	3439	3952	f	I	I	Acyl-CoA hydrolase	COG1607
933	RB_MAG_00001_000000000077	3957	5160	r	D	D	Septal ring factor EnvC, activator of murein hydrolases AmiA and AmiB	COG4942
934	RB_MAG_00001_000000000077	5159	5933	r
935	RB_MAG_00001_000000000077	5940	6912	r	M	M	Lipopolysaccharide biosynthesis regulator YciM, contains six TPR domains and a predicted metal-binding C-terminal domain	COG2956
936	RB_MAG_00001_000000000077	6912	7911	r	M!!!J	M!!!J	NDP-sugar pyrophosphorylase, includes eIF-2Bgamma, eIF-2Bepsilon, and LPS biosynthesis proteins	COG1208
937	RB_MAG_00001_000000000077	8047	9901	f	R	R	ATPase components of ABC transporters with duplicated ATPase domains	COG0488	uup; ABC transport system ATP-binding/permease protein	K15738
938	RB_MAG_00001_000000000077	9931	10648	r	L	L	Predicted 3'-5' exonuclease related to the exonuclease domain of PolB	COG3298	K07501; 3'-5' exonuclease	K07501
939	RB_MAG_00001_000000000077	10843	11947	f	S	S	PKD repeat	COG3291
940	RB_MAG_00001_000000000078	2	737	f	H	H	5,10-methylene-tetrahydrofolate dehydrogenase/Methenyl tetrahydrofolate cyclohydrolase	COG0190
941	RB_MAG_00001_000000000078	741	1674	r	I	I	Sterol desaturase/sphingolipid hydroxylase, fatty acid hydroxylase superfamily	COG3000	AGMO; alkylglycerol monooxygenase [EC:1.14.16.5]	K15537
942	RB_MAG_00001_000000000078	1757	2120	r	G	G	Mannose-6-phosphate isomerase, cupin superfamily	COG0662
943	RB_MAG_00001_000000000078	2134	2716	r
944	RB_MAG_00001_000000000078	2716	3574	r	L	L	Archaeal DNA helicase HerA or a related bacterial ATPase, contains HAS-barrel and ATPase domains	COG0433	K06915; uncharacterized protein	K06915
945	RB_MAG_00001_000000000079	2	617	f	E	E	Acetylornithine deacetylase/Succinyl-diaminopimelate desuccinylase or related deacylase	COG0624
946	RB_MAG_00001_000000000079	626	1901	f	E	E	Argininosuccinate lyase	COG0165	argH, ASL; argininosuccinate lyase [EC:4.3.2.1]	K01755
947	RB_MAG_00001_000000000079	2043	4491	f	E	E	Homoserine dehydrogenase!!!Aspartokinase	COG0460!!!COG0527	thrA; bifunctional aspartokinase / homoserine dehydrogenase 1 [EC:2.7.2.4 1.1.1.3]	K12524
948	RB_MAG_00001_000000000079	4494	5436	f	E	E	Homoserine kinase	COG0083	thrB1; homoserine kinase [EC:2.7.1.39]	K00872
949	RB_MAG_00001_000000000079	5417	5627	f	E	E	Threonine synthase	COG0498
950	RB_MAG_00001_000000000080	120	495	f	J	J	Ribosomal protein S12	COG0048	RP-S12, MRPS12, rpsL; small subunit ribosomal protein S12	K02950
951	RB_MAG_00001_000000000080	520	997	f	J	J	Ribosomal protein S7	COG0049	RP-S7, MRPS7, rpsG; small subunit ribosomal protein S7	K02992
952	RB_MAG_00001_000000000080	1003	3127	f	J	J	Translation elongation factor EF-G, a GTPase	COG0480	fusA, GFM, EFG; elongation factor G	K02355
953	RB_MAG_00001_000000000080	3145	3451	f	J	J	Ribosomal protein S10	COG0051	RP-S10, MRPS10, rpsJ; small subunit ribosomal protein S10	K02946
954	RB_MAG_00001_000000000080	3596	4214	f	J	J	Ribosomal protein L3	COG0087	RP-L3, MRPL3, rplC; large subunit ribosomal protein L3	K02906
955	RB_MAG_00001_000000000080	4213	4834	f	J	J	Ribosomal protein L4	COG0088	RP-L4, MRPL4, rplD; large subunit ribosomal protein L4	K02926
956	RB_MAG_00001_000000000080	4850	5141	f	J	J	Ribosomal protein L23	COG0089	RP-L23, MRPL23, rplW; large subunit ribosomal protein L23	K02892
957	RB_MAG_00001_000000000080	5149	5974	f	J	J	Ribosomal protein L2	COG0090	RP-L2, MRPL2, rplB; large subunit ribosomal protein L2	K02886
958	RB_MAG_00001_000000000080	5980	6262	f	J	J	Ribosomal protein S19	COG0185	RP-S19, rpsS; small subunit ribosomal protein S19	K02965
959	RB_MAG_00001_000000000080	6271	6679	f	J	J	Ribosomal protein L22	COG0091	RP-L22, MRPL22, rplV; large subunit ribosomal protein L22	K02890
960	RB_MAG_00001_000000000080	6690	7410	f	J	J	Ribosomal protein S3	COG0092	RP-S3, rpsC; small subunit ribosomal protein S3	K02982
961	RB_MAG_00001_000000000080	7434	7869	f	J	J	Ribosomal protein L16/L10AE	COG0197	RP-L16, MRPL16, rplP; large subunit ribosomal protein L16	K02878
962	RB_MAG_00001_000000000080	7880	8072	f	J	J	Ribosomal protein L29	COG0255	RP-L29, rpmC; large subunit ribosomal protein L29	K02904
963	RB_MAG_00001_000000000080	8080	8338	f	J	J	Ribosomal protein S17	COG0186	RP-S17, MRPS17, rpsQ; small subunit ribosomal protein S17	K02961
964	RB_MAG_00001_000000000080	8346	8718	f	J	J	Ribosomal protein L14	COG0093	RP-L14, MRPL14, rplN; large subunit ribosomal protein L14	K02874
965	RB_MAG_00001_000000000080	8735	9044	f	J	J	Ribosomal protein L24	COG0198	RP-L24, MRPL24, rplX; large subunit ribosomal protein L24	K02895
966	RB_MAG_00001_000000000080	9046	9598	f	J	J	Ribosomal protein L5	COG0094	RP-L5, MRPL5, rplE; large subunit ribosomal protein L5	K02931
967	RB_MAG_00001_000000000080	9599	9869	f	J	J	Ribosomal protein S14	COG0199	RP-S14, MRPS14, rpsN; small subunit ribosomal protein S14	K02954
968	RB_MAG_00001_000000000080	9931	10330	f	J	J	Ribosomal protein S8	COG0096	RP-S8, rpsH; small subunit ribosomal protein S8	K02994
969	RB_MAG_00001_000000000080	10342	10885	f	J	J	Ribosomal protein L6P/L9E	COG0097	RP-L6, MRPL6, rplF; large subunit ribosomal protein L6	K02933
970	RB_MAG_00001_000000000080	10898	11249	f	J	J	Ribosomal protein L18	COG0256	RP-L18, MRPL18, rplR; large subunit ribosomal protein L18	K02881
971	RB_MAG_00001_000000000080	11258	11783	f	J	J	Ribosomal protein S5	COG0098	RP-S5, MRPS5, rpsE; small subunit ribosomal protein S5	K02988
972	RB_MAG_00001_000000000080	11796	11979	f	J	J	Ribosomal protein L30/L7E	COG1841	RP-L30, MRPL30, rpmD; large subunit ribosomal protein L30	K02907
973	RB_MAG_00001_000000000080	11988	12441	f	J	J	Ribosomal protein L15	COG0200	RP-L15, MRPL15, rplO; large subunit ribosomal protein L15	K02876
974	RB_MAG_00001_000000000080	12452	13805	f	U	U	Preprotein translocase subunit SecY	COG0201	secY; preprotein translocase subunit SecY	K03076
975	RB_MAG_00001_000000000080	13804	14020	f	J	J	Translation initiation factor IF-1	COG0361	infA; translation initiation factor IF-1	K02518
976	RB_MAG_00001_000000000080	14150	14525	f	J	J	Ribosomal protein S13	COG0099	RP-S13, rpsM; small subunit ribosomal protein S13	K02952
977	RB_MAG_00001_000000000080	14536	14917	f	J	J	Ribosomal protein S11	COG0100	RP-S11, MRPS11, rpsK; small subunit ribosomal protein S11	K02948
978	RB_MAG_00001_000000000080	14998	15604	f	J	J	Ribosomal protein S4 or related protein	COG0522	RP-S4, rpsD; small subunit ribosomal protein S4	K02986
979	RB_MAG_00001_000000000080	15627	16620	f	K	K	DNA-directed RNA polymerase, alpha subunit/40 kD subunit	COG0202	rpoA; DNA-directed RNA polymerase subunit alpha [EC:2.7.7.6]	K03040
980	RB_MAG_00001_000000000080	16718	17195	f	J	J	Ribosomal protein L17	COG0203	RP-L17, MRPL17, rplQ; large subunit ribosomal protein L17	K02879
981	RB_MAG_00001_000000000080	17284	17977	f
982	RB_MAG_00001_000000000080	18042	19152	f	F!!!E	F!!!E	Carbamoylphosphate synthase small subunit	COG0505	carA, CPA1; carbamoyl-phosphate synthase small subunit [EC:6.3.5.5]	K01956
983	RB_MAG_00001_000000000081	0	111	f
984	RB_MAG_00001_000000000081	119	581	r	O	O	Thiol:disulfide interchange protein	COG4232
985	RB_MAG_00001_000000000081	635	1448	r	F	F	Purine nucleoside phosphorylase	COG0005	punA, PNP; purine-nucleoside phosphorylase [EC:2.4.2.1]	K03783
986	RB_MAG_00001_000000000081	1419	2385	r	M	M	Tetraacyldisaccharide-1-P 4'-kinase	COG1663	lpxK; tetraacyldisaccharide 4'-kinase [EC:2.7.1.130]	K00912
987	RB_MAG_00001_000000000081	2401	3625	f	H	H	Putative GTP cyclohydrolase 1 type 2, NIF3 family!!!Putative GTP cyclohydrolase 1 type 2, NIF3 family	COG0327!!!COG0327	E3.5.4.16; GTP cyclohydrolase I [EC:3.5.4.16]	K22391
988	RB_MAG_00001_000000000081	3628	4402	f	R	R	Predicted nucleic acid-binding protein, contains Zn-ribbon domain	COG1579	K07164; uncharacterized protein	K07164
989	RB_MAG_00001_000000000081	4481	6029	r	E	E	Dipeptide/tripeptide permease	COG3104	TC.POT; proton-dependent oligopeptide transporter, POT family	K03305
990	RB_MAG_00001_000000000081	6207	7314	r
991	RB_MAG_00001_000000000081	7314	7995	r	R	R	Predicted metal-dependent hydrolase, TIM-barrel fold	COG2159
992	RB_MAG_00001_000000000082	1	1849	f	F	F	Xanthine dehydrogenase, molybdopterin-binding subunit B	COG4631
993	RB_MAG_00001_000000000082	1954	2440	f
994	RB_MAG_00001_000000000082	2609	3560	f	O	O	Xanthine and CO dehydrogenase maturation factor, XdhC/CoxF family	COG1975	xdhC; xanthine dehydrogenase accessory factor	K07402
995	RB_MAG_00001_000000000082	3560	4037	r	J	J	tRNA(Arg) A34 adenosine deaminase TadA	COG0590
996	RB_MAG_00001_000000000082	4038	4833	r	T	T	Nucleotide-binding universal stress protein, UspA family	COG0589
997	RB_MAG_00001_000000000082	4977	6303	f	M	M	UDP-glucose 6-dehydrogenase	COG1004	UGDH, ugd; UDPglucose 6-dehydrogenase [EC:1.1.1.22]	K00012
998	RB_MAG_00001_000000000082	6467	7745	f	M	M	UDP-N-acetyl-D-mannosaminuronate dehydrogenase	COG0677	wbpO; UDP-N-acetyl-D-galactosamine dehydrogenase [EC:1.1.1.-]	K02474
999	RB_MAG_00001_000000000082	7744	8794	f	M	M	Nucleoside-diphosphate-sugar epimerase	COG0451	E5.1.3.6; UDP-glucuronate 4-epimerase [EC:5.1.3.6]	K08679
1000	RB_MAG_00001_000000000082	8868	9999	f	J	J	Queuine/archaeosine tRNA-ribosyltransferase	COG0343	tgt, QTRT1; queuine tRNA-ribosyltransferase [EC:2.4.2.29]	K00773
1001	RB_MAG_00001_000000000082	10001	10853	f	M!!!N	M!!!N	Lipopolysaccharide export LptBFGC system, permease protein LptF	COG0795
1002	RB_MAG_00001_000000000083	169	760	r
1003	RB_MAG_00001_000000000083	917	1472	r
1004	RB_MAG_00001_000000000083	1542	4926	r	S	S	Uncharacterized protein	COG5448
1005	RB_MAG_00001_000000000083	5006	5531	r	L	L	O6-methylguanine-DNA--protein-cysteine methyltransferase	COG0350	ogt, MGMT; methylated-DNA-[protein]-cysteine S-methyltransferase [EC:2.1.1.63]	K00567
1006	RB_MAG_00001_000000000083	5484	6252	r	N	N	Tat protein secretion system quality control protein TatD (DNase activity)	COG0084	tatD; TatD DNase family protein [EC:3.1.21.-]	K03424
1007	RB_MAG_00001_000000000083	6350	6857	f	R	R	Predicted aspartyl protease	COG3577
1008	RB_MAG_00001_000000000083	7040	8255	r	C	C	Pyruvate/2-oxoglutarate dehydrogenase complex, dihydrolipoamide acyltransferase (E2) component	COG0508	DLST, sucB; 2-oxoglutarate dehydrogenase E2 component (dihydrolipoamide succinyltransferase) [EC:2.3.1.61]	K00658
1009	RB_MAG_00001_000000000083	8271	11010	r	C	C	2-oxoglutarate dehydrogenase complex, dehydrogenase (E1) component, and related enzymes	COG0567	OGDH, sucA; 2-oxoglutarate dehydrogenase E1 component [EC:1.2.4.2]	K00164
1010	RB_MAG_00001_000000000083	11511	12177	f
1011	RB_MAG_00001_000000000083	12237	12591	f
1012	RB_MAG_00001_000000000083	12674	13880	f	X	X	Phage- or plasmid-associated DNA primase	COG3378
1013	RB_MAG_00001_000000000083	14099	14957	f	L	L	DNA primase (bacterial type)	COG0358
1014	RB_MAG_00001_000000000083	15080	15416	f
1015	RB_MAG_00001_000000000083	15418	16006	f
1016	RB_MAG_00001_000000000083	16002	16758	f	U	U	Type IV secretory pathway, VirD2 components (relaxase)	COG3843
1017	RB_MAG_00001_000000000083	16874	17417	f
1018	RB_MAG_00001_000000000083	17430	17757	f
1019	RB_MAG_00001_000000000083	17869	19465	f	V	V	Type I restriction-modification system, DNA methylase subunit	COG0286	hsdM; type I restriction enzyme M protein [EC:2.1.1.72]	K03427
1020	RB_MAG_00001_000000000084	55	2101	f	G	G	N-acetyl-beta-hexosaminidase	COG3525	HEXA_B; hexosaminidase [EC:3.2.1.52]	K12373
1021	RB_MAG_00001_000000000084	2155	5464	f	K	K	Transcription elongation factor Elf1, contains Zn-ribbon domain	COG4888
1022	RB_MAG_00001_000000000084	5452	6670	r	E	E	Threonine synthase	COG0498	thrC; threonine synthase [EC:4.2.3.1]	K01733
1023	RB_MAG_00001_000000000085	108	681	f
1024	RB_MAG_00001_000000000085	824	2366	r	J	J	Glycyl-tRNA synthetase (class II)	COG0423	GARS, glyS1; glycyl-tRNA synthetase [EC:6.1.1.14]	K01880
1025	RB_MAG_00001_000000000085	2580	3471	r	D	D	Chromosome segregation ATPase	COG1196
1026	RB_MAG_00001_000000000085	3544	4105	r	I	I	Phospholipid N-methyltransferase	COG3963
1027	RB_MAG_00001_000000000085	4143	4839	f	R	R	Predicted amidophosphoribosyltransferases	COG1040	comFC; competence protein ComFC	K02242
1028	RB_MAG_00001_000000000085	4907	6509	f	S	S	Uncharacterized conserved protein, DUF2141 family	COG4704
1029	RB_MAG_00001_000000000085	6582	6930	f	M	M	Outer membrane protein W	COG3047
1030	RB_MAG_00001_000000000086	0	1566	r	U	U	Preprotein translocase subunit SecF!!!Preprotein translocase subunit SecD!!!Preprotein translocase subunit SecD	COG0341!!!COG0342!!!COG0342
1031	RB_MAG_00001_000000000086	1771	3448	f	F	F	Formyltetrahydrofolate synthetase	COG2759	fhs; formate--tetrahydrofolate ligase [EC:6.3.4.3]	K01938
1032	RB_MAG_00001_000000000086	3502	3826	f	S	S	Uncharacterized conserved protein, DUF2141 family	COG4704
1033	RB_MAG_00001_000000000087	2	518	f	J	J	Ribosomal 30S subunit maturation factor RimM, required for 16S rRNA processing	COG0806	rimM; 16S rRNA processing protein RimM	K02860
1034	RB_MAG_00001_000000000087	621	1338	f	J	J	tRNA1(Val) A37 N6-methylase TrmN6	COG4123	yfiC, trmX; tRNA1Val (adenine37-N6)-methyltransferase [EC:2.1.1.223]	K15460
1035	RB_MAG_00001_000000000087	1339	2704	r	E	E	Saccharopine dehydrogenase, NADP-dependent	COG1748
1036	RB_MAG_00001_000000000087	2914	3013	f
1037	RB_MAG_00001_000000000088	1	1423	f	K	K	Exoribonuclease R	COG0557	rnr, vacB; ribonuclease R [EC:3.1.13.1]	K12573
1038	RB_MAG_00001_000000000088	1477	2155	f
1039	RB_MAG_00001_000000000088	2190	2376	f	U	U	Sec-independent protein translocase protein TatA	COG1826	tatA; sec-independent protein translocase protein TatA	K03116
1040	RB_MAG_00001_000000000088	2448	3378	r	O	O	Regulator of protease activity HflC, stomatin/prohibitin superfamily	COG0330
1041	RB_MAG_00001_000000000088	3425	3833	f
1042	RB_MAG_00001_000000000088	3835	5365	r	J	J	Glutamyl- or glutaminyl-tRNA synthetase	COG0008	EARS, gltX; glutamyl-tRNA synthetase [EC:6.1.1.17]	K01885
1043	RB_MAG_00001_000000000088	5436	8769	f	K!!!T	K!!!T	Phage shock protein A	COG1842
1044	RB_MAG_00001_000000000088	8752	9160	f	J	J	ssRNA-specific RNase YbeY, 16S rRNA maturation enzyme	COG0319	ybeY, yqfG; probable rRNA maturation factor	K07042
1045	RB_MAG_00001_000000000088	9242	11120	f	J	J	tRNA U34 5-carboxymethylaminomethyl modifying enzyme MnmG/GidA	COG0445	gidA, mnmG, MTO1; tRNA uridine 5-carboxymethylaminomethyl modification enzyme	K03495
1046	RB_MAG_00001_000000000088	11164	12070	f	H	H	2-polyprenyl-3-methyl-5-hydroxy-6-metoxy-1,4-benzoquinol methylase	COG2227
1047	RB_MAG_00001_000000000088	12194	12374	r
1048	RB_MAG_00001_000000000089	1	1597	r	E!!!U	E!!!U	Periplasmic component of the Tol biopolymer transport system!!!Dipeptidyl aminopeptidase/acylaminoacyl peptidase	COG0823!!!COG1506
1049	RB_MAG_00001_000000000089	1547	3890	r	E!!!U	E!!!U	Periplasmic component of the Tol biopolymer transport system!!!Periplasmic component of the Tol biopolymer transport system!!!Dipeptidyl aminopeptidase/acylaminoacyl peptidase	COG0823!!!COG0823!!!COG1506
1050	RB_MAG_00001_000000000089	3989	4850	r	M	M	Small-conductance mechanosensitive channel	COG0668
1051	RB_MAG_00001_000000000089	4846	5539	r	M	M	Aspartate/glutamate racemase	COG1794	racD; aspartate racemase [EC:5.1.1.13]	K01779
1052	RB_MAG_00001_000000000089	5544	7008	r	L	L	DNA gyrase/topoisomerase IV, subunit A	COG0188
1053	RB_MAG_00001_000000000090	416	3377	r	R	R	Predicted Zn-dependent peptidase!!!Predicted Zn-dependent peptidase	COG0612!!!COG0612	pqqL; zinc protease [EC:3.4.24.-]	K07263
1054	RB_MAG_00001_000000000090	3471	4686	r	C	C	Cytochrome c, mono- and diheme variants	COG2010
1055	RB_MAG_00001_000000000090	4776	5649	r	C	C	Succinyl-CoA synthetase, alpha subunit	COG0074	sucD; succinyl-CoA synthetase alpha subunit [EC:6.2.1.5]	K01902
1056	RB_MAG_00001_000000000090	5739	6654	r	M	M	UDP-3-O-[3-hydroxymyristoyl] glucosamine N-acyltransferase	COG1044	lpxD; UDP-3-O-[3-hydroxymyristoyl] glucosamine N-acyltransferase [EC:2.3.1.191]	K02536
1057	RB_MAG_00001_000000000090	6650	7295	r
1058	RB_MAG_00001_000000000090	7297	7864	r	J	J	Translation elongation factor P (EF-P)/translation initiation factor 5A (eIF-5A)	COG0231	efp; elongation factor P	K02356
1059	RB_MAG_00001_000000000090	7884	8667	r	M	M	Acyl-[acyl carrier protein]--UDP-N-acetylglucosamine O-acyltransferase	COG1043	lpxA; UDP-N-acetylglucosamine acyltransferase [EC:2.3.1.129]	K00677
1060	RB_MAG_00001_000000000090	8668	10060	r	I!!!M	I!!!M	3-hydroxymyristoyl/3-hydroxydecanoyl-(acyl carrier protein) dehydratase!!!UDP-3-O-acyl-N-acetylglucosamine deacetylase	COG0764!!!COG0774	lpxC-fabZ; UDP-3-O-[3-hydroxymyristoyl] N-acetylglucosamine deacetylase / 3-hydroxyacyl-[acyl-carrier-protein] dehydratase [EC:3.5.1.108 4.2.1.59]	K16363
1061	RB_MAG_00001_000000000090	10059	11094	r	M	M	UDP-3-O-[3-hydroxymyristoyl] glucosamine N-acyltransferase	COG1044	lpxD; UDP-3-O-[3-hydroxymyristoyl] glucosamine N-acyltransferase [EC:2.3.1.191]	K02536
1062	RB_MAG_00001_000000000090	11123	12359	r	R	R	HD superfamily phosphohydrolase	COG1078	K06885; uncharacterized protein	K06885
1063	RB_MAG_00001_000000000090	12402	13950	f	K!!!T	K!!!T	DNA-binding response regulator, OmpR family, contains REC and winged-helix (wHTH) domain	COG0745
1064	RB_MAG_00001_000000000090	14019	14436	f	J	J	tRNA A37 threonylcarbamoyladenosine biosynthesis protein TsaE	COG0802	tsaE; tRNA threonylcarbamoyladenosine biosynthesis protein TsaE	K06925
1065	RB_MAG_00001_000000000090	14432	15620	f	E	E	Alanine dehydrogenase	COG0686	ald; alanine dehydrogenase [EC:1.4.1.1]	K00259
1066	RB_MAG_00001_000000000090	15650	16022	f
1067	RB_MAG_00001_000000000090	16041	16689	f	G	G	Glycerol uptake facilitator and related aquaporins (Major Intrinsic Protein Family)	COG0580
1068	RB_MAG_00001_000000000090	16714	16918	r	K	K	DNA-binding transcriptional regulator, XRE family	COG3655	K07727; putative transcriptional regulator	K07727
1069	RB_MAG_00001_000000000090	16928	17324	r
1070	RB_MAG_00001_000000000090	17537	18218	r	J	J	tRNA G18 (ribose-2'-O)-methylase SpoU	COG0566	trmH; tRNA (guanosine-2'-O-)-methyltransferase [EC:2.1.1.34]	K00556
1071	RB_MAG_00001_000000000091	0	1329	f	C	C	Cytochrome bd-type quinol oxidase, subunit 1	COG1271	cydA; cytochrome bd ubiquinol oxidase subunit I [EC:7.1.1.7]	K00425
1072	RB_MAG_00001_000000000091	1332	2403	f	C	C	Cytochrome bd-type quinol oxidase, subunit 2	COG1294	cydB; cytochrome bd ubiquinol oxidase subunit II [EC:7.1.1.7]	K00426
1073	RB_MAG_00001_000000000091	2405	2702	f
1074	RB_MAG_00001_000000000091	2994	3720	f	X	X	Transposase	COG3677
1075	RB_MAG_00001_000000000091	3915	4050	f
1076	RB_MAG_00001_000000000091	4250	5552	f	M	M	Outer membrane protein TolC	COG1538
1077	RB_MAG_00001_000000000091	5572	6655	f	M!!!V	M!!!V	Multidrug efflux pump subunit AcrA (membrane-fusion protein)	COG0845
1078	RB_MAG_00001_000000000091	6826	10036	f	V	V	Multidrug efflux pump subunit AcrB	COG0841
1079	RB_MAG_00001_000000000091	10044	10350	f
1080	RB_MAG_00001_000000000091	10333	10540	f
1081	RB_MAG_00001_000000000091	10685	12098	f	F	F	Xanthine dehydrogenase, iron-sulfur cluster and FAD-binding subunit A	COG4630	xdhA; xanthine dehydrogenase small subunit [EC:1.17.1.4]	K13481
1082	RB_MAG_00001_000000000091	12102	12633	f	F	F	Xanthine dehydrogenase, molybdopterin-binding subunit B	COG4631
1083	RB_MAG_00001_000000000092	2	2999	f	M!!!P	M!!!P	Outer membrane protein TolC!!!Cu/Ag efflux pump CusA	COG1538!!!COG3696
1084	RB_MAG_00001_000000000093	2	626	f	R	R	Uncharacterized conserved protein RhaS, contains 28 RHS repeats	COG3209
1085	RB_MAG_00001_000000000093	647	3371	f	R	R	Uncharacterized conserved protein RhaS, contains 28 RHS repeats	COG3209
1086	RB_MAG_00001_000000000093	3384	10587	f	N!!!W!!!S	N!!!W!!!S	Uncharacterized conserved protein!!!Uncharacterized conserved protein!!!Outer membrane usher protein FimD/PapC	COG1361!!!COG1361!!!COG3188
1087	RB_MAG_00001_000000000093	10646	11570	f	M	M	Membrane protein involved in colicin uptake	COG3064
1088	RB_MAG_00001_000000000093	11584	13198	f	M	M	Outer membrane protein OmpA and related peptidoglycan-associated (lipo)proteins	COG2885
1089	RB_MAG_00001_000000000093	13357	14251	r	R	R	Predicted phosphodiesterase	COG0622
1090	RB_MAG_00001_000000000093	14387	17792	f	J	J	Isoleucyl-tRNA synthetase	COG0060	IARS, ileS; isoleucyl-tRNA synthetase [EC:6.1.1.5]	K01870
1091	RB_MAG_00001_000000000093	17819	18197	f	J	J	RNA polymerase-binding transcription factor DksA	COG1734	dksA; DnaK suppressor protein	K06204
1092	RB_MAG_00001_000000000093	18271	18820	f	M!!!U	M!!!U	Lipoprotein signal peptidase	COG0597	lspA; signal peptidase II [EC:3.4.23.36]	K03101
1093	RB_MAG_00001_000000000093	18782	20036	r	E	E	Glutamate or tyrosine decarboxylase or a related PLP-dependent protein	COG0076
1094	RB_MAG_00001_000000000093	20229	22023	f	L	L	Excinuclease UvrABC, nuclease subunit	COG0322	uvrC; excinuclease ABC subunit C	K03703
1095	RB_MAG_00001_000000000093	22079	24287	f	R!!!M	R!!!M	Predicted acylesterase/phospholipase RssA, containd patatin domain!!!Outer membrane protein assembly factor BamA	COG1752!!!COG4775	K07001; NTE family protein	K07001
1096	RB_MAG_00001_000000000093	24347	25883	r	J	J	Ribonuclease G or E	COG1530
1097	RB_MAG_00001_000000000093	26161	26452	r	L	L	Bacterial nucleoid DNA-binding protein	COG0776
1098	RB_MAG_00001_000000000093	26606	27677	f	L	L	Adenine-specific DNA glycosylase, acts on AG and A-oxoG pairs	COG1194	mutY; A/G-specific adenine glycosylase [EC:3.2.2.31]	K03575
1099	RB_MAG_00001_000000000093	27683	28109	f	L	L	Single-stranded DNA-binding protein	COG0629	ssb; single-strand DNA-binding protein	K03111
1100	RB_MAG_00001_000000000093	28131	29457	f	R	R	Hemolysin or related protein, contains CBS domains	COG1253	CNNM; metal transporter CNNM	K16302
1101	RB_MAG_00001_000000000093	29446	30010	f
1102	RB_MAG_00001_000000000093	29994	31056	f	H	H	Heme A synthase	COG1612	COX15, ctaA; cytochrome c oxidase assembly protein subunit 15	K02259
1103	RB_MAG_00001_000000000093	31105	31522	r
1104	RB_MAG_00001_000000000093	31615	31936	r	P	P	Copper chaperone CopZ	COG2608
1105	RB_MAG_00001_000000000093	32026	32899	f	R!!!E!!!G	R!!!E!!!G	Permease of the drug/metabolite transporter (DMT) superfamily	COG0697
1106	RB_MAG_00001_000000000093	33061	35116	r	R	R	Predicted Zn-dependent peptidase	COG0612	pqqL; zinc protease [EC:3.4.24.-]	K07263
1107	RB_MAG_00001_000000000093	35120	36446	r	R	R	Predicted Zn-dependent peptidase	COG0612	pqqL; zinc protease [EC:3.4.24.-]	K07263
1108	RB_MAG_00001_000000000093	36688	37372	f	J!!!L	J!!!L	Ribosomal protein L21!!! Predicted 5' DNA nuclease, flap endonuclease-1-like, helix-3-turn-helix (H3TH) domain	COG0261!!!COG3743	RP-L21, MRPL21, rplU; large subunit ribosomal protein L21	K02888
1109	RB_MAG_00001_000000000093	37394	37655	f	J	J	Ribosomal protein L27	COG0211	RP-L27, MRPL27, rpmA; large subunit ribosomal protein L27	K02899
1110	RB_MAG_00001_000000000093	37686	38982	f	M	M	3-deoxy-D-manno-octulosonic-acid transferase	COG1519	kdtA, waaA; 3-deoxy-D-manno-octulosonic-acid transferase [EC:2.4.99.12 2.4.99.13 2.4.99.14 2.4.99.15]	K02527
1111	RB_MAG_00001_000000000093	38981	39974	f	H	H	Molybdenum cofactor biosynthesis enzyme MoaA	COG2896	moaA, CNX2; GTP 3',8-cyclase [EC:4.1.99.22]	K03639
1112	RB_MAG_00001_000000000093	40196	41306	f	H	H	Molybdopterin biosynthesis enzyme	COG0303	moeA; molybdopterin molybdotransferase [EC:2.10.1.1]	K03750
1113	RB_MAG_00001_000000000093	41322	41673	f
1114	RB_MAG_00001_000000000093	41749	42187	f	H	H	Molybdenum cofactor biosynthesis enzyme	COG0315	moaC, CNX3; cyclic pyranopterin monophosphate synthase [EC:4.6.1.17]	K03637
1115	RB_MAG_00001_000000000093	42179	42602	f	H	H	Molybdopterin-guanine dinucleotide biosynthesis protein A	COG0746
1116	RB_MAG_00001_000000000094	333	1407	r	H!!!J	H!!!J	Glutathione synthase/RimK-type ligase, ATP-grasp superfamily	COG0189
1117	RB_MAG_00001_000000000094	1693	3328	r	O	O	Chaperonin GroEL (HSP60 family)	COG0459	groEL, HSPD1; chaperonin GroEL	K04077
1118	RB_MAG_00001_000000000094	3348	3627	r	O	O	Co-chaperonin GroES (HSP10)	COG0234	groES, HSPE1; chaperonin GroES	K04078
1119	RB_MAG_00001_000000000094	3771	4110	r					secG; preprotein translocase subunit SecG	K03075
1120	RB_MAG_00001_000000000094	4114	4840	r
1121	RB_MAG_00001_000000000094	4840	5341	r
1122	RB_MAG_00001_000000000094	5356	6598	r	K!!!T	K!!!T	DNA-binding transcriptional response regulator, NtrC family, contains REC, AAA-type ATPase, and a Fis-type DNA-binding domains!!!Transcriptional regulator containing PAS, AAA-type ATPase, and DNA-binding Fis domains	COG2204!!!COG3829
1123	RB_MAG_00001_000000000094	6687	8139	r	J	J	tRNA A37 methylthiotransferase MiaB	COG0621	miaB; tRNA-2-methylthio-N6-dimethylallyladenosine synthase [EC:2.8.4.3]	K06168
1124	RB_MAG_00001_000000000094	8332	10816	f	S!!!L	S!!!L	DNA topoisomerase IA!!!Uncharacterized C-terminal domain of topoisomerase IA	COG0550!!!COG1754	topA; DNA topoisomerase I [EC:5.6.2.1]	K03168
1125	RB_MAG_00001_000000000094	10866	12024	f	E	E	Arginase family enzyme	COG0010
1126	RB_MAG_00001_000000000094	12124	13489	f	O	O	Formylglycine-generating enzyme, required for sulfatase activity, contains SUMF1/FGE domain!!!Formylglycine-generating enzyme, required for sulfatase activity, contains SUMF1/FGE domain	COG1262!!!COG1262
1127	RB_MAG_00001_000000000094	13537	14176	f
1128	RB_MAG_00001_000000000094	14214	15759	f
1129	RB_MAG_00001_000000000094	15785	16688	f
1130	RB_MAG_00001_000000000094	16837	17881	f	E	E	Glycine/D-amino acid oxidase (deaminating)	COG0665
1131	RB_MAG_00001_000000000094	17897	18287	r	S	S	Uncharacterized conserved protein, DUF983 family	COG5349
1132	RB_MAG_00001_000000000094	18363	20043	f	R	R	ATPase components of ABC transporters with duplicated ATPase domains	COG0488	ABCF3; ATP-binding cassette, subfamily F, member 3	K06158	FpvD-family-siderophore-transport	None
1133	RB_MAG_00001_000000000095	266	3329	f	P	P	Outer membrane receptor proteins, mostly Fe transport!!!Outer membrane receptor for ferrienterochelin and colicins	COG1629!!!COG4771			PirA-family-siderophore-receptor	None
1134	RB_MAG_00001_000000000095	3345	4848	f	I	I	NADPH-dependent 2,4-dienoyl-CoA reductase, sulfur reductase, or a related oxidoreductase	COG0446	susD; starch-binding outer membrane protein, SusD/RagB family	K21572
1135	RB_MAG_00001_000000000095	4983	8331	f	K	K	Transcription elongation factor Elf1, contains Zn-ribbon domain	COG4888
1136	RB_MAG_00001_000000000095	8330	10625	f	J!!!G	J!!!G	tRNA U34 5-carboxymethylaminomethyl modifying GTPase MnmE/TrmE!!!Periplasmic beta-glucosidase and related glycosidases	COG0486!!!COG1472	bglX; beta-glucosidase [EC:3.2.1.21]	K05349
1137	RB_MAG_00001_000000000095	10691	11957	r	R	R	Uncharacterized conserved protein YyaL, SSP411 family, contains thoiredoxin and six-hairpin glycosidase-like domains	COG1331	ugl; unsaturated chondroitin disaccharide hydrolase [EC:3.2.1.180]	K18581
1138	RB_MAG_00001_000000000095	11944	14356	r	G	G	Glycogen debranching enzyme (alpha-1,6-glucosidase)	COG3408	ramA; alpha-L-rhamnosidase [EC:3.2.1.40]	K05989
1139	RB_MAG_00001_000000000095	14356	15178	r
1140	RB_MAG_00001_000000000095	15178	17299	r	I	I	Acetyl esterase/lipase	COG0657	mlhB, chnC; epsilon-lactone hydrolase [EC:3.1.1.83]	K14731
1141	RB_MAG_00001_000000000095	17303	18341	r					rhaT; L-rhamnose-H+ transport protein	K02856
1142	RB_MAG_00001_000000000095	18408	19371	r	R	R	Predicted oxidoreductase (related to aryl-alcohol dehydrogenase)	COG0667
1143	RB_MAG_00001_000000000095	19374	20073	r	Q!!!H	Q!!!H	Creatinine amidohydrolase/Fe(II)-dependent formamide hydrolase involved in riboflavin and F420 biosynthesis	COG1402	E3.5.2.10; creatinine amidohydrolase [EC:3.5.2.10]	K01470
1144	RB_MAG_00001_000000000095	20072	20897	r	Q	Q	Ectoine hydroxylase-related dioxygenase, phytanoyl-CoA dioxygenase (PhyH) family	COG5285	PHYH; phytanoyl-CoA hydroxylase [EC:1.14.11.18]	K00477
1145	RB_MAG_00001_000000000095	21024	22059	r	K	K	DNA-binding transcriptional regulator YhcF, GntR family	COG1725
1146	RB_MAG_00001_000000000095	22232	24335	f	I!!!Q!!!G!!!R	I!!!Q!!!G!!!R	NAD(P)-dependent dehydrogenase, short-chain alcohol dehydrogenase family!!!Rhamnose utilisation protein RhaD, predicted bifunctional aldolase and dehydrogenase	COG1028!!!COG3347
1147	RB_MAG_00001_000000000095	24383	25664	f	M	M	L-rhamnose isomerase	COG4952	rhaA; L-rhamnose isomerase / sugar isomerase [EC:5.3.1.14 5.3.1.-]	K01820
1148	RB_MAG_00001_000000000095	25735	27133	f	G	G	Sugar (pentulose or hexulose) kinase	COG1070
1149	RB_MAG_00001_000000000095	27281	28301	f	I!!!R!!!C	I!!!R!!!C	FMN-dependent dehydrogenase, includes L-lactate dehydrogenase and type II isopentenyl diphosphate isomerase	COG1304
1150	RB_MAG_00001_000000000095	28297	29299	f	G	G	TRAP-type C4-dicarboxylate transport system, periplasmic component	COG1638
1151	RB_MAG_00001_000000000095	29300	29762	f	G	G	TRAP-type C4-dicarboxylate transport system, small permease component	COG3090
1152	RB_MAG_00001_000000000095	29758	31057	f	G	G	TRAP-type C4-dicarboxylate transport system, large permease component	COG1593
1153	RB_MAG_00001_000000000095	31074	32112	f	G	G	Sugar or nucleoside kinase, ribokinase family	COG0524	kdgK; 2-dehydro-3-deoxygluconokinase [EC:2.7.1.45]	K00874
1154	RB_MAG_00001_000000000095	32156	32825	f	G	G	2-keto-3-deoxy-6-phosphogluconate aldolase	COG0800	eda; 2-dehydro-3-deoxyphosphogluconate aldolase / (4S)-4-hydroxy-2-oxoglutarate aldolase [EC:4.1.2.14 4.1.3.42]	K01625
1155	RB_MAG_00001_000000000095	32837	33680	f	G	G	5-keto 4-deoxyuronate isomerase	COG3717	kduI; 4-deoxy-L-threo-5-hexosulose-uronate ketol-isomerase [EC:5.3.1.17]	K01815
1156	RB_MAG_00001_000000000095	33783	34575	f	I!!!Q!!!R	I!!!Q!!!R	NAD(P)-dependent dehydrogenase, short-chain alcohol dehydrogenase family	COG1028	idnO; gluconate 5-dehydrogenase [EC:1.1.1.69]	K00046
1157	RB_MAG_00001_000000000095	34629	35817	f	G	G	Rhamnogalacturonyl hydrolase YesR	COG4225
1158	RB_MAG_00001_000000000095	35819	36071	f	S	S	Uncharacterized membrane protein	COG4327
1159	RB_MAG_00001_000000000095	36073	37762	f	C	C	Na+(or H+)/acetate symporter ActP	COG4147	actP; cation/acetate symporter	K14393
1160	RB_MAG_00001_000000000095	37773	39363	f	R	R	Uncharacterized membrane permease YidK, sodium:solute symporter family	COG4146	TC.SSS; solute:Na+ symporter, SSS family	K03307
1161	RB_MAG_00001_000000000095	39433	39769	r	L	L	Single-stranded DNA-binding protein	COG0629	ssb; single-strand DNA-binding protein	K03111
1162	RB_MAG_00001_000000000095	39966	40317	f	R	R	Predicted nucleic acid-binding protein, contains Zn-ribbon domain	COG4068
1163	RB_MAG_00001_000000000095	40321	42625	f	O	O	Zn-dependent amino- or carboxypeptidase, M28 family	COG2234
1164	RB_MAG_00001_000000000095	42629	42776	r	G	G	Pyruvate kinase	COG0469
1165	RB_MAG_00001_000000000096	2	914	f	R	R	Uncharacterized conserved protein RhaS, contains 28 RHS repeats	COG3209
1166	RB_MAG_00001_000000000096	921	1434	f
1167	RB_MAG_00001_000000000096	1855	2008	f
1168	RB_MAG_00001_000000000096	2123	2630	f	G	G	Di- and tricarboxylate transporter!!!Di- and tricarboxylate transporter	COG0471!!!COG0471
1169	RB_MAG_00001_000000000097	144	594	r
1170	RB_MAG_00001_000000000097	694	2725	f					DPP3; dipeptidyl-peptidase III [EC:3.4.14.4]	K01277
1171	RB_MAG_00001_000000000097	2855	3896	f	G	G	Beta-mannanase	COG4124
1172	RB_MAG_00001_000000000097	4353	4974	f	Q	Q	Predicted ABC-type transport system involved in lysophospholipase L1 biosynthesis, permease component	COG3127
1173	RB_MAG_00001_000000000097	5038	5275	f	K	K	DNA-binding transcriptional regulator, HxlR family	COG1733
1174	RB_MAG_00001_000000000097	5330	6689	f	V	V	Inner membrane protein involved in colicin E2 resistance	COG4452	creD; inner membrane protein	K06143
1175	RB_MAG_00001_000000000097	6743	7403	f	S	S	Uncharacterized membrane protein	COG4330
1176	RB_MAG_00001_000000000097	7380	7767	f
1177	RB_MAG_00001_000000000097	7750	7972	r	S	S	Uncharacterized conserved protein, DUF3820 family	COG3530	K09954; uncharacterized protein	K09954
1178	RB_MAG_00001_000000000097	8073	9276	r	E	E	Alanine dehydrogenase	COG0686
1179	RB_MAG_00001_000000000097	9976	10777	r
1180	RB_MAG_00001_000000000097	11027	11174	r
1181	RB_MAG_00001_000000000097	11490	11628	r
1182	RB_MAG_00001_000000000098	273	525	f
1183	RB_MAG_00001_000000000098	416	797	r	V	V	Enamine deaminase RidA, house cleaning of reactive enamine intermediates, YjgF/YER057c/UK114 family	COG0251	ridA, tdcF, RIDA; 2-iminobutanoate/2-iminopropanoate deaminase [EC:3.5.99.10]	K09022
1184	RB_MAG_00001_000000000098	803	3395	r	M	M	LPS assembly outer membrane protein LptD (organic solvent tolerance protein OstA)	COG1452	lptD, imp, ostA; LPS-assembly protein	K04744
1185	RB_MAG_00001_000000000098	3657	4755	f	M	M	N-acetylmuramoyl-L-alanine amidase	COG0860	amiABC; N-acetylmuramoyl-L-alanine amidase [EC:3.5.1.28]	K01448
1186	RB_MAG_00001_000000000098	4813	5767	f	M	M	ABC-type transporter Mla maintaining outer membrane lipid asymmetry, periplasmic component MlaD	COG1463	mlaD, linM; phospholipid/cholesterol/gamma-HCH transport system substrate-binding protein	K02067
1187	RB_MAG_00001_000000000098	5766	7074	f	C	C	Heterodisulfide reductase, subunit C	COG1150
1188	RB_MAG_00001_000000000098	7063	7507	f	F	F	Ribonucleotide monophosphatase NagD, HAD superfamily	COG0647
1189	RB_MAG_00001_000000000098	7536	8316	f	C	C	Fe-S oxidoreductase	COG0247
1190	RB_MAG_00001_000000000098	8321	8756	f
1191	RB_MAG_00001_000000000098	8755	9709	f	H	H	1,4-dihydroxy-2-naphthoate octaprenyltransferase	COG1575	menA; 1,4-dihydroxy-2-naphthoate polyprenyltransferase [EC:2.5.1.74]	K02548
1192	RB_MAG_00001_000000000098	9736	10414	f	G	G	L-ascorbate metabolism protein UlaG, beta-lactamase superfamily	COG2220
1193	RB_MAG_00001_000000000098	10568	11531	f	M	M	Nucleoside-diphosphate-sugar epimerase	COG0451	TDH; threonine 3-dehydrogenase [EC:1.1.1.103]	K15789
1194	RB_MAG_00001_000000000098	11563	12757	f	H	H	7-keto-8-aminopelargonate synthetase or related enzyme	COG0156	kbl, GCAT; glycine C-acetyltransferase [EC:2.3.1.29]	K00639
1195	RB_MAG_00001_000000000098	12923	13961	f	M!!!R	M!!!R	L-alanine-DL-glutamate epimerase or related enzyme of enolase superfamily	COG4948
1196	RB_MAG_00001_000000000098	13962	14883	f	O	O	Membrane protease YdiL, CAAX protease family	COG1266	K07052; uncharacterized protein	K07052
1197	RB_MAG_00001_000000000098	14889	15312	r	R	R	Predicted nucleic acid-binding protein, contains PIN domain	COG2402
1198	RB_MAG_00001_000000000098	15312	15564	r
1199	RB_MAG_00001_000000000098	15703	17110	r
1200	RB_MAG_00001_000000000098	17154	17700	r
1201	RB_MAG_00001_000000000098	17865	19278	r	D!!!K!!!Z	D!!!K!!!Z	Leucine-rich repeat (LRR) protein!!!Leucine-rich repeat (LRR) protein!!!Leucine-rich repeat (LRR) protein!!!Leucine-rich repeat (LRR) protein!!!Alpha-tubulin suppressor and related RCC1 domain-containing proteins!!!Alpha-tubulin suppressor and related RCC1 domain-containing proteins	COG4886!!!COG4886!!!COG4886!!!COG4886!!!COG5184!!!COG5184
1202	RB_MAG_00001_000000000098	19271	19409	r
1203	RB_MAG_00001_000000000098	19444	20134	r
1204	RB_MAG_00001_000000000098	20130	20490	r
1205	RB_MAG_00001_000000000098	20486	20609	r
1206	RB_MAG_00001_000000000099	0	267	f
1207	RB_MAG_00001_000000000099	267	1140	f	M!!!E	M!!!E	Dihydrodipicolinate synthase/N-acetylneuraminate lyase	COG0329	dapA; 4-hydroxy-tetrahydrodipicolinate synthase [EC:4.3.3.7]	K01714
1208	RB_MAG_00001_000000000099	1274	2114	f	M	M	Outer membrane protein assembly factor BamD, BamD/ComL family	COG4105	bamD; outer membrane protein assembly factor BamD	K05807
1209	RB_MAG_00001_000000000099	2103	2427	f
1210	RB_MAG_00001_000000000099	2430	3636	f	H	H	Phosphopantothenoylcysteine synthetase/decarboxylase	COG0452	coaBC, dfp; phosphopantothenoylcysteine decarboxylase / phosphopantothenate---cysteine ligase [EC:4.1.1.36 6.3.2.5]	K13038
1211	RB_MAG_00001_000000000099	3632	4523	f
1212	RB_MAG_00001_000000000099	4546	6199	f	L	L	DNA repair ATPase RecN	COG0497	recN; DNA repair protein RecN (Recombination protein N)	K03631
1213	RB_MAG_00001_000000000099	6304	7117	f	I	I	Enoyl-[acyl-carrier-protein] reductase (NADH)	COG0623	fabI; enoyl-[acyl-carrier protein] reductase I [EC:1.3.1.9 1.3.1.10]	K00208
1214	RB_MAG_00001_000000000099	7243	7345	f
1215	RB_MAG_00001_000000000100	0	597	r	H	H	5,10-methylene-tetrahydrofolate dehydrogenase/Methenyl tetrahydrofolate cyclohydrolase	COG0190
1216	RB_MAG_00001_000000000100	645	1974	r	U	U	Signal recognition particle GTPase	COG0541	SRP54, ffh; signal recognition particle subunit SRP54 [EC:3.6.5.4]	K03106
1217	RB_MAG_00001_000000000100	2123	2465	r	P	P	Arsenate reductase and related proteins, glutaredoxin family	COG1393	arsC1, arsC; arsenate reductase (glutaredoxin) [EC:1.20.4.1]	K00537
1218	RB_MAG_00001_000000000101	1	1582	f	H	H	Outer membrane cobalamin receptor protein	COG4206
1219	RB_MAG_00001_000000000101	1623	3180	f	R	R	Uncharacterized FAD-dependent dehydrogenase	COG2509	K07137; uncharacterized protein	K07137
1220	RB_MAG_00001_000000000101	3300	4788	r	C	C	Na+/H+ antiporter NhaC	COG1757	nhaC; Na+:H+ antiporter, NhaC family	K03315
1221	RB_MAG_00001_000000000101	4939	5581	r	R	R	Polyisoprenoid-binding periplasmic protein YceI	COG2353
1222	RB_MAG_00001_000000000101	5739	7686	r	O	O	Transglutaminase-like enzyme, putative cysteine protease	COG1305
1223	RB_MAG_00001_000000000101	7696	9607	r	O	O	Transglutaminase-like enzyme, putative cysteine protease	COG1305
1224	RB_MAG_00001_000000000101	9652	10132	r	J	J	D-Tyr-tRNAtyr deacylase	COG1490	dtd, DTD; D-aminoacyl-tRNA deacylase [EC:3.1.1.96]	K07560
1225	RB_MAG_00001_000000000102	0	1131	f	I	I	Acetyl-CoA acetyltransferase	COG0183	fadA, fadI; acetyl-CoA acyltransferase [EC:2.3.1.16]	K00632
1226	RB_MAG_00001_000000000102	1213	3022	f	I	I	Acyl-CoA dehydrogenase related to the alkylation response protein AidB	COG1960
1227	RB_MAG_00001_000000000102	3106	4378	f	S	S	Uncharacterized protein!!!Uncharacterized protein	COG4538!!!COG4538
1228	RB_MAG_00001_000000000102	4439	6254	r	R!!!L	R!!!L	Endonuclease I!!!Predicted extracellular nuclease	COG2356!!!COG2374
1229	RB_MAG_00001_000000000102	6418	7552	r	I	I	Glycerophosphoryl diester phosphodiesterase	COG0584	E3.1.4.46, glpQ, ugpQ; glycerophosphoryl diester phosphodiesterase [EC:3.1.4.46]	K01126
1230	RB_MAG_00001_000000000102	7515	8856	r	G	G	Sugar phosphate permease	COG2271	glpT; MFS transporter, OPA family, glycerol-3-phosphate transporter	K02445
1231	RB_MAG_00001_000000000102	8861	10427	r	C	C	Glycerol-3-phosphate dehydrogenase	COG0578	glpA, glpD; glycerol-3-phosphate dehydrogenase [EC:1.1.5.3]	K00111
1232	RB_MAG_00001_000000000102	10503	11142	f	O	O	Peptidyl-prolyl cis-trans isomerase (rotamase) - cyclophilin family	COG0652
1233	RB_MAG_00001_000000000102	11141	11765	f	V	V	Chloramphenicol O-acetyltransferase	COG4845	catA; chloramphenicol O-acetyltransferase type A [EC:2.3.1.28]	K19271
1234	RB_MAG_00001_000000000103	1	784	r	E	E	Selenocysteine lyase/Cysteine desulfurase	COG0520
1235	RB_MAG_00001_000000000103	737	2744	r	O	O	Thiol:disulfide interchange protein	COG4232	dsbD; thiol:disulfide interchange protein DsbD [EC:1.8.1.8]	K04084
1236	RB_MAG_00001_000000000103	2727	4068	r	J	J	tRNA(Ile)-lysidine synthase TilS/MesJ	COG0037	tilS, mesJ; tRNA(Ile)-lysidine synthase [EC:6.3.4.19]	K04075
1237	RB_MAG_00001_000000000103	4085	4799	r
1238	RB_MAG_00001_000000000103	4952	5393	r	E!!!H	E!!!H	Anthranilate/para-aminobenzoate synthases component I	COG0147
1239	RB_MAG_00001_000000000104	103	874	r	M	M	Cell wall-associated hydrolase, NlpC family	COG0791
1240	RB_MAG_00001_000000000104	892	2071	r	I	I	Acetyl-CoA acetyltransferase	COG0183	E2.3.1.9, atoB; acetyl-CoA C-acetyltransferase [EC:2.3.1.9]	K00626
1241	RB_MAG_00001_000000000104	2286	4329	f	R	R	Membrane-associated HD superfamily phosphohydrolase	COG1480	pgpH; cyclic-di-AMP phosphodiesterase PgpH [EC:3.1.4.-]	K07037
1242	RB_MAG_00001_000000000105	200	452	r	J	J	Ribosomal protein S20	COG0268	RP-S20, rpsT; small subunit ribosomal protein S20	K02968
1243	RB_MAG_00001_000000000105	625	2098	r	J	J	Prolyl-tRNA synthetase	COG0442	PARS, proS; prolyl-tRNA synthetase [EC:6.1.1.15]	K01881
1244	RB_MAG_00001_000000000105	2201	3245	f
1245	RB_MAG_00001_000000000105	3277	4594	f	I	I	Long-chain fatty acid transport protein	COG2067	fadL; long-chain fatty acid transport protein	K06076
1246	RB_MAG_00001_000000000105	4643	7916	r	S	S	PKD repeat	COG3291
1247	RB_MAG_00001_000000000106	1	355	f	L	L	Site-specific DNA-cytosine methylase	COG0270
1248	RB_MAG_00001_000000000106	578	1406	f	S	S	Predicted lipoprotein with conserved Yx(FWY)xxD motif (function unknown)!!!Predicted lipoprotein with conserved Yx(FWY)xxD motif (function unknown)	COG4315!!!COG4315
1249	RB_MAG_00001_000000000106	1580	2108	f
1250	RB_MAG_00001_000000000106	2122	3172	r	K!!!T	K!!!T	DNA-binding response regulator, LytR/AlgR family	COG3279
1251	RB_MAG_00001_000000000106	3341	3839	f
1252	RB_MAG_00001_000000000107	0	303	r	M!!!V	M!!!V	Multidrug efflux pump subunit AcrA (membrane-fusion protein)	COG0845
1253	RB_MAG_00001_000000000107	317	1655	r	M	M	Outer membrane protein TolC	COG1538
1254	RB_MAG_00001_000000000107	1644	2250	r	K	K	DNA-binding transcriptional regulator, AcrR family	COG1309
1255	RB_MAG_00001_000000000107	2374	3343	f	H	H	Geranylgeranyl pyrophosphate synthase	COG0142
1256	RB_MAG_00001_000000000107	3419	5213	r	N	N	Flagellar capping protein FliD	COG1345
1257	RB_MAG_00001_000000000107	5388	5736	f
1258	RB_MAG_00001_000000000107	5719	6223	r
1259	RB_MAG_00001_000000000107	6512	6689	f
1260	RB_MAG_00001_000000000107	6696	7281	r	H	H	Riboflavin synthase alpha chain	COG0307	ribE, RIB5; riboflavin synthase [EC:2.5.1.9]	K00793
1261	RB_MAG_00001_000000000107	7340	8396	f	H	H	4-hydroxy-L-threonine phosphate dehydrogenase PdxA	COG1995	pdxA; 4-hydroxythreonine-4-phosphate dehydrogenase [EC:1.1.1.262]	K00097
1262	RB_MAG_00001_000000000107	8483	9461	r	T	T	Fermentation-respiration switch protein FrsA, has esterase activity, DUF1100 family	COG1073
1263	RB_MAG_00001_000000000107	9579	10179	f	S	S	Uncharacterized metal-binding protein YceD, DUF177 family	COG1399	K07040; uncharacterized protein	K07040
1264	RB_MAG_00001_000000000107	10181	10379	f	J	J	Ribosomal protein L32	COG0333	RP-L32, MRPL32, rpmF; large subunit ribosomal protein L32	K02911
1265	RB_MAG_00001_000000000107	10536	11532	f	I	I	3-oxoacyl-[acyl-carrier-protein] synthase III	COG0332	fabH; 3-oxoacyl-[acyl-carrier-protein] synthase III [EC:2.3.1.180]	K00648
1266	RB_MAG_00001_000000000107	11568	12042	f	I!!!H	I!!!H	Biotin carboxyl carrier protein	COG0511	accB, bccP; acetyl-CoA carboxylase biotin carboxyl carrier protein	K02160
1267	RB_MAG_00001_000000000107	12121	13471	f	I	I	Biotin carboxylase	COG0439	accC; acetyl-CoA carboxylase, biotin carboxylase subunit [EC:6.4.1.2 6.3.4.14]	K01961
1268	RB_MAG_00001_000000000107	13546	14011	f	K	K	DNA-binding transcriptional regulator, Lrp family	COG1522	asnC; Lrp/AsnC family transcriptional regulator, regulator for asnA, asnC and gidA	K03718
1269	RB_MAG_00001_000000000107	14028	14703	r	O	O	Zn-dependent membrane protease YugP	COG2738	K06973; uncharacterized protein	K06973
1270	RB_MAG_00001_000000000107	14805	15837	f	J!!!U	J!!!U	L-asparaginase/archaeal Glu-tRNAGln amidotransferase subunit D	COG0252	E3.5.1.1, ansA, ansB; L-asparaginase [EC:3.5.1.1]	K01424
1271	RB_MAG_00001_000000000107	16177	16906	f	U	U	Biopolymer transport protein ExbB/TolQ	COG0811	exbB; biopolymer transport protein ExbB	K03561	ExbB-family	None
1272	RB_MAG_00001_000000000107	16914	17382	f
1273	RB_MAG_00001_000000000107	17396	18029	f	U	U	Biopolymer transport protein ExbD	COG0848	exbD; biopolymer transport protein ExbD	K03559	ExbD-family	None
1274	RB_MAG_00001_000000000107	18050	18512	f	U	U	Biopolymer transport protein ExbD	COG0848	exbD; biopolymer transport protein ExbD	K03559	ExbD-family	None
1275	RB_MAG_00001_000000000107	18577	19258	f
1276	RB_MAG_00001_000000000107	19252	19861	r	I	I	Membrane-associated phospholipid phosphatase	COG0671
1277	RB_MAG_00001_000000000107	19864	21322	r	K	K	DNA-directed RNA polymerase specialized sigma subunit, sigma54 homolog	COG1508	rpoN; RNA polymerase sigma-54 factor	K03092
1278	RB_MAG_00001_000000000107	21379	22138	r	J	J	Aspartyl/asparaginyl-tRNA synthetase	COG0017	NARS, asnS; asparaginyl-tRNA synthetase [EC:6.1.1.22]	K01893
1279	RB_MAG_00001_000000000108	2	404	r	T	T	Nucleotide-binding universal stress protein, UspA family!!!Nucleotide-binding universal stress protein, UspA family	COG0589!!!COG0589
1280	RB_MAG_00001_000000000108	501	969	f	J	J	Ribosome maturation factor RimP	COG0779	rimP; ribosome maturation factor RimP	K09748
1281	RB_MAG_00001_000000000108	973	2230	f	K	K	Transcription antitermination factor NusA, contains S1 and KH domains	COG0195	nusA; transcription termination/antitermination protein NusA	K02600
1282	RB_MAG_00001_000000000108	2275	4312	f	M!!!J	M!!!J	Translation initiation factor IF-2, a GTPase!!!Membrane protein involved in colicin uptake	COG0532!!!COG3064	infB, MTIF2; translation initiation factor IF-2	K02519
1283	RB_MAG_00001_000000000109	1	2782	r	S	S	PKD repeat!!!PKD repeat	COG3291!!!COG3291
1284	RB_MAG_00001_000000000109	2792	4919	r	E	E	Zn-dependent oligopeptidase	COG0339	dcp; peptidyl-dipeptidase Dcp [EC:3.4.15.5]	K01284
1285	RB_MAG_00001_000000000109	5057	6251	f	L	L	Site-specific recombinase XerD	COG4974
1286	RB_MAG_00001_000000000110	109	418	r	L	L	Predicted endonuclease, GIY-YIG superfamily	COG2827	K07461; putative endonuclease	K07461
1287	RB_MAG_00001_000000000110	677	1688	r	M	M	Muramoyltetrapeptide carboxypeptidase LdcA (peptidoglycan recycling)	COG1619	ldcA; muramoyltetrapeptide carboxypeptidase [EC:3.4.17.13]	K01297
1288	RB_MAG_00001_000000000110	1814	3887	f	J	J	tRNA-binding EMAP/Myf domain!!!Methionyl-tRNA synthetase	COG0073!!!COG0143	MARS, metG; methionyl-tRNA synthetase [EC:6.1.1.10]	K01874
1289	RB_MAG_00001_000000000111	148	1642	f	T	T	Sensor histidine kinase YesM!!!Periplasmic ligand-binding sensor domain!!!Periplasmic ligand-binding sensor domain	COG2972!!!COG3292!!!COG3292
1290	RB_MAG_00001_000000000111	1829	2591	f	K!!!T	K!!!T	DNA-binding response regulator, LytR/AlgR family	COG3279
1291	RB_MAG_00001_000000000111	2835	3717	f	J	J	GTPase Era, involved in 16S rRNA processing	COG1159	era, ERAL1; GTPase	K03595
1292	RB_MAG_00001_000000000111	3837	4344	r
1293	RB_MAG_00001_000000000111	4509	5817	f	R	R	Predicted GTPases	COG1160	engA, der; GTPase	K03977
1294	RB_MAG_00001_000000000111	5830	6670	r	S	S	Uncharacterized membrane protein YgcG, contains a TPM-fold domain	COG1512	K06872; uncharacterized protein	K06872
1295	RB_MAG_00001_000000000111	6638	7076	r	S	S	Uncharacterized membrane protein	COG3762
1296	RB_MAG_00001_000000000111	7076	7685	r	S	S	Uncharacterized conserved protein	COG1704	lemA; LemA protein	K03744
1297	RB_MAG_00001_000000000111	7681	8014	r	K	K	DNA-binding transcriptional regulator, MerR family	COG0789
1298	RB_MAG_00001_000000000111	8064	9036	r	M	M	Murein DD-endopeptidase MepM and murein hydrolase activator NlpD, contain LysM domain	COG0739
1299	RB_MAG_00001_000000000111	9176	11792	f	J	J	Alanyl-tRNA synthetase	COG0013	AARS, alaS; alanyl-tRNA synthetase [EC:6.1.1.7]	K01872
1300	RB_MAG_00001_000000000111	11791	12739	f	E	E	Lysophospholipase L1 or related esterase	COG2755
1301	RB_MAG_00001_000000000111	12790	13105	r	P	P	Rhodanese-related sulfurtransferase	COG0607
1302	RB_MAG_00001_000000000111	13183	14932	r	E	E	Phenylalanine-4-hydroxylase	COG3186	phhA, PAH; phenylalanine-4-hydroxylase [EC:1.14.16.1]	K00500
1303	RB_MAG_00001_000000000111	15047	15824	f	R	R	Putative Zn-dependent protease	COG4784	bepA; beta-barrel assembly-enhancing protease [EC:3.4.-.-]	K01423
1304	RB_MAG_00001_000000000111	15944	17441	f	G	G	Phosphoglycerate mutase (BPG-independent, AlkP superfamily)	COG0696	gpmI; 2,3-bisphosphoglycerate-independent phosphoglycerate mutase [EC:5.4.2.12]	K15633
1305	RB_MAG_00001_000000000111	17515	18781	r	C	C	Acyl-CoA hydrolase	COG0427
1306	RB_MAG_00001_000000000111	18908	19715	f	J	J	Methionine aminopeptidase	COG0024	map; methionyl aminopeptidase [EC:3.4.11.18]	K01265
1307	RB_MAG_00001_000000000112	0	675	r
1308	RB_MAG_00001_000000000112	702	1482	r					E3.1.30.1; nuclease S1 [EC:3.1.30.1]	K05986
1309	RB_MAG_00001_000000000112	1599	1761	f
1310	RB_MAG_00001_000000000112	1781	2459	f	O	O	Regulator of protease activity HflC, stomatin/prohibitin superfamily	COG0330
1311	RB_MAG_00001_000000000112	2577	2742	f
1312	RB_MAG_00001_000000000112	2741	4151	f	T	T	Fermentation-respiration switch protein FrsA, has esterase activity, DUF1100 family	COG1073	K06889; uncharacterized protein	K06889
1313	RB_MAG_00001_000000000112	4153	4309	f	S	S	Uncharacterized protein	COG4877
1314	RB_MAG_00001_000000000113	0	663	f
1315	RB_MAG_00001_000000000113	882	4335	r	C	C	Pyruvate carboxylase	COG1038	PC, pyc; pyruvate carboxylase [EC:6.4.1.1]	K01958
1316	RB_MAG_00001_000000000113	4343	5390	r
1317	RB_MAG_00001_000000000113	5507	6515	r	D	D	Cytokinesis protein 3, contains TGc (transglutaminase/protease-like) domain	COG5279
1318	RB_MAG_00001_000000000113	6540	7209	r	P	P	Outer membrane receptor proteins, mostly Fe transport!!!Outer membrane receptor for ferrienterochelin and colicins	COG1629!!!COG4771
1319	RB_MAG_00001_000000000113	7351	9022	r	P	P	NhaP-type Na+/H+ or K+/H+ antiporter!!!Trk K+ transport system, NAD-binding component	COG0025!!!COG0569
1320	RB_MAG_00001_000000000114	2	929	r	J	J	Adenine C2-methylase RlmN of 23S rRNA A2503 and tRNA A37	COG0820	rlmN; 23S rRNA (adenine2503-C2)-methyltransferase [EC:2.1.1.192]	K06941
1321	RB_MAG_00001_000000000114	1020	2070	r	J	J	S-adenosylmethionine:tRNA-ribosyltransferase-isomerase (queuine synthetase)	COG0809	queA; S-adenosylmethionine:tRNA ribosyltransferase-isomerase [EC:2.4.99.17]	K07568
1322	RB_MAG_00001_000000000114	2145	3354	r	E	E	5-enolpyruvylshikimate-3-phosphate synthase	COG0128	aroA; 3-phosphoshikimate 1-carboxyvinyltransferase [EC:2.5.1.19]	K00800
1323	RB_MAG_00001_000000000114	3356	3596	r
1324	RB_MAG_00001_000000000114	3691	4018	r	V	V	NTP pyrophosphatase, house-cleaning of non-canonical NTPs	COG1694
1325	RB_MAG_00001_000000000114	4103	4685	f
1326	RB_MAG_00001_000000000114	4701	5355	r	O	O	Leu/Phe-tRNA-protein transferase	COG2360	aat; leucyl/phenylalanyl-tRNA---protein transferase [EC:2.3.2.6]	K00684
1327	RB_MAG_00001_000000000114	5449	5818	r	L	L	Single-stranded DNA-binding protein	COG0629
1328	RB_MAG_00001_000000000114	5831	6692	r	C	C	NADH-FMN oxidoreductase RutF, flavin reductase (DIM6/NTAB) family	COG1853
1329	RB_MAG_00001_000000000114	6776	7961	f	T	T	Signal transduction histidine kinase	COG0642
1330	RB_MAG_00001_000000000114	7974	8364	r	R!!!F!!!G	R!!!F!!!G	Diadenosine tetraphosphate (Ap4A) hydrolase or other HIT family hydrolase	COG0537	HINT1, hinT, hit; histidine triad (HIT) family protein	K02503
1331	RB_MAG_00001_000000000114	8365	8839	r	K	K	Transcription elongation factor, GreA/GreB family	COG0782	greA; transcription elongation factor GreA	K03624
1332	RB_MAG_00001_000000000114	8958	9366	f	Q!!!P	Q!!!P	Ferredoxin subunit of nitrite reductase or a ring-hydroxylating dioxygenase	COG2146
1333	RB_MAG_00001_000000000114	9413	10553	f	F	F	Phosphoribosylaminoimidazole carboxylase (NCAIR synthetase)	COG0026	purK; 5-(carboxyamino)imidazole ribonucleotide synthase [EC:6.3.4.18]	K01589
1334	RB_MAG_00001_000000000114	10580	11045	f	F	F	Phosphoribosylcarboxyaminoimidazole (NCAIR) mutase	COG0041	purE; 5-(carboxyamino)imidazole ribonucleotide mutase [EC:5.4.99.18]	K01588
1335	RB_MAG_00001_000000000114	11125	13144	f	E	E	Zn-dependent oligopeptidase	COG0339	dcp; peptidyl-dipeptidase Dcp [EC:3.4.15.5]	K01284
1336	RB_MAG_00001_000000000114	13637	14135	f	S	S	Uncharacterized conserved protein YkwD, contains CAP (CSP/antigen 5/PR1) domain	COG2340
1337	RB_MAG_00001_000000000114	14396	15794	f	C	C	Pyruvate/2-oxoglutarate dehydrogenase complex, dihydrolipoamide dehydrogenase (E3) component or related enzyme	COG1249	DLD, lpd, pdhD; dihydrolipoamide dehydrogenase [EC:1.8.1.4]	K00382
1338	RB_MAG_00001_000000000114	15967	16933	f	E!!!H	E!!!H	Anthranilate/para-aminobenzoate synthases component I	COG0147
1339	RB_MAG_00001_000000000115	1	67	r
1340	RB_MAG_00001_000000000115	346	1561	r	H	H	Folylpolyglutamate synthase/Dihydropteroate synthase	COG0285	folC; dihydrofolate synthase / folylpolyglutamate synthase [EC:6.3.2.12 6.3.2.17]	K11754
1341	RB_MAG_00001_000000000115	1666	2560	r	M	M	Periplasmic protein TonB, links inner and outer membranes	COG0810
1342	RB_MAG_00001_000000000115	2584	2971	r	U	U	Biopolymer transport protein ExbD	COG0848	exbD; biopolymer transport protein ExbD	K03559	ExbD-family	None
1343	RB_MAG_00001_000000000115	3045	3726	r	U	U	Biopolymer transport protein ExbB/TolQ	COG0811	exbB; biopolymer transport protein ExbB	K03561	ExbB-family	None
1344	RB_MAG_00001_000000000115	3872	5243	r	P	P	Na+/H+ antiporter NhaD or related arsenite permease	COG1055
1345	RB_MAG_00001_000000000115	5255	6488	r	E	E	Glutamate dehydrogenase/leucine dehydrogenase	COG0334
1346	RB_MAG_00001_000000000115	6541	7600	r	M	M	1,6-Anhydro-N-acetylmuramate kinase	COG2377	anmK; anhydro-N-acetylmuramic acid kinase [EC:2.7.1.170]	K09001
1347	RB_MAG_00001_000000000115	7717	8860	f	I	I	Acyl-CoA dehydrogenase related to the alkylation response protein AidB	COG1960
1348	RB_MAG_00001_000000000115	8997	12930	f	K!!!T	K!!!T	DNA-binding response regulator, OmpR family, contains REC and winged-helix (wHTH) domain!!!AraC-type DNA-binding domain and AraC-containing proteins!!!Periplasmic ligand-binding sensor domain!!!Periplasmic ligand-binding sensor domain!!!Signal transduction histidine kinase	COG0745!!!COG2207!!!COG3292!!!COG3292!!!COG5002
1349	RB_MAG_00001_000000000115	13252	14446	f	K	K	Leucine-rich repeat (LRR) protein	COG4886
1350	RB_MAG_00001_000000000115	14452	16543	f	K	K	Leucine-rich repeat (LRR) protein!!!Leucine-rich repeat (LRR) protein!!!Leucine-rich repeat (LRR) protein!!!Leucine-rich repeat (LRR) protein!!!Leucine-rich repeat (LRR) protein!!!Leucine-rich repeat (LRR) protein	COG4886!!!COG4886!!!COG4886!!!COG4886!!!COG4886!!!COG4886
1351	RB_MAG_00001_000000000116	2	686	r	M	M	Alanine racemase	COG0787	alr; alanine racemase [EC:5.1.1.1]	K01775
1352	RB_MAG_00001_000000000116	675	1308	r	F	F	Thymidine kinase	COG1435	tdk, TK; thymidine kinase [EC:2.7.1.21]	K00857
1353	RB_MAG_00001_000000000116	1402	2101	f
1354	RB_MAG_00001_000000000116	2104	3094	f	M	M	Glycosyltransferase involved in cell wall bisynthesis	COG0438	lpcC; mannosyltransferase [EC:2.4.1.-]	K12989
1355	RB_MAG_00001_000000000116	3177	3516	f	R	R	Cupin domain protein related to quercetin dioxygenase	COG1917
1356	RB_MAG_00001_000000000116	3508	3859	r	P	P	Arsenate reductase and related proteins, glutaredoxin family	COG1393
1357	RB_MAG_00001_000000000116	3917	4367	f
1358	RB_MAG_00001_000000000116	4370	5606	f	P	P	NhaP-type Na+/H+ or K+/H+ antiporter	COG0025	TC.CPA1; monovalent cation:H+ antiporter, CPA1 family	K03316
1359	RB_MAG_00001_000000000116	5632	6778	f	E	E	Cystathionine beta-lyase/cystathionine gamma-synthase	COG0626	metC; cysteine-S-conjugate beta-lyase [EC:4.4.1.13]	K01760
1360	RB_MAG_00001_000000000116	6982	7546	r
1361	RB_MAG_00001_000000000116	7542	8859	r
1362	RB_MAG_00001_000000000116	8855	10310	r
1363	RB_MAG_00001_000000000116	10313	12341	r
1364	RB_MAG_00001_000000000116	12557	12827	r
1365	RB_MAG_00001_000000000116	12976	13501	r	K!!!T	K!!!T	DNA-binding response regulator, NarL/FixJ family, contains REC and HTH domains	COG2197
1366	RB_MAG_00001_000000000117	0	117	f
1367	RB_MAG_00001_000000000117	220	2011	f	V	V	ABC-type bacteriocin/lantibiotic exporters, contain an N-terminal double-glycine peptidase domain	COG2274
1368	RB_MAG_00001_000000000117	2007	3042	r	V	V	CubicO group peptidase, beta-lactamase class C family	COG1680
1369	RB_MAG_00001_000000000118	0	90	f
1370	RB_MAG_00001_000000000118	462	1056	f	P	P	Outer membrane receptor proteins, mostly Fe transport!!!Outer membrane receptor for ferrienterochelin and colicins	COG1629!!!COG4771
1371	RB_MAG_00001_000000000118	1015	3268	f	P	P	Outer membrane receptor proteins, mostly Fe transport!!!Outer membrane receptor for ferrienterochelin and colicins	COG1629!!!COG4771	TC.FEV.OM; iron complex outermembrane recepter protein	K02014
1372	RB_MAG_00001_000000000118	3375	4059	f	O	O	NAD-dependent protein deacetylase, SIR2 family	COG0846	npdA; NAD-dependent deacetylase [EC:3.5.1.-]	K12410
1373	RB_MAG_00001_000000000118	4343	4694	r	C	C	Ferredoxin	COG1145
1374	RB_MAG_00001_000000000118	4747	5821	f	C	C	Acyl-CoA reductase or other NAD-dependent aldehyde dehydrogenase	COG1012
1375	RB_MAG_00001_000000000118	6018	6141	r
1376	RB_MAG_00001_000000000118	6191	7247	f	E!!!H	E!!!H	Phosphoserine aminotransferase	COG1932	serC, PSAT1; phosphoserine aminotransferase [EC:2.6.1.52]	K00831
1377	RB_MAG_00001_000000000118	7373	8327	f	R!!!H	R!!!H	Phosphoglycerate dehydrogenase or related dehydrogenase	COG0111	serA, PHGDH; D-3-phosphoglycerate dehydrogenase / 2-oxoglutarate reductase [EC:1.1.1.95 1.1.1.399]	K00058
1378	RB_MAG_00001_000000000118	8356	9022	f	V	V	Nitroimidazol reductase NimA or a related FMN-containing flavoprotein, pyridoxamine 5'-phosphate oxidase superfamily	COG3467	K07005; uncharacterized protein	K07005
1379	RB_MAG_00001_000000000118	9030	10266	f	S	S	Uncharacterized conserved protein, DUF1015 family	COG4198
1380	RB_MAG_00001_000000000118	10276	10948	f	R	R	Uncharacterized pyridoxal phosphate-containing protein, affects Ilv metabolism, UPF0001 family	COG0325	yggS, PROSC; PLP dependent protein	K06997
1381	RB_MAG_00001_000000000118	10993	12073	f	L	L	Excinuclease UvrABC, nuclease subunit!!!DNA polymerase III, alpha subunit (gram-positive type)	COG0322!!!COG2176	dnaQ; DNA polymerase III subunit epsilon [EC:2.7.7.7]	K02342
1382	RB_MAG_00001_000000000118	12087	14034	f	O	O	Transglutaminase-like enzyme, putative cysteine protease	COG1305
1383	RB_MAG_00001_000000000118	14037	14979	f	J	J	Ribosomal protein L37E	COG2126	kch, trkA, mthK, pch; voltage-gated potassium channel	K10716
1384	RB_MAG_00001_000000000118	14978	15887	f	J	J	tRNA A37 N6-isopentenylltransferase MiaA	COG0324	miaA, TRIT1; tRNA dimethylallyltransferase [EC:2.5.1.75]	K00791
1385	RB_MAG_00001_000000000118	15998	17081	f	R	R	Predicted RNA-binding protein involved in translation, contains Zn-ribbon domain, DUF1610 family	COG2888
1386	RB_MAG_00001_000000000118	17144	17663	f	L	L	Superfamily II DNA and RNA helicase	COG0513
1387	RB_MAG_00001_000000000119	150	399	r	R	R	Predicted metal-dependent hydrolase, TIM-barrel fold	COG2159
1388	RB_MAG_00001_000000000119	399	927	r	R	R	Cupin domain protein related to quercetin dioxygenase	COG1917	HAAO; 3-hydroxyanthranilate 3,4-dioxygenase [EC:1.13.11.6]	K00452
1389	RB_MAG_00001_000000000119	1158	1944	r	I!!!Q!!!R	I!!!Q!!!R	NAD(P)-dependent dehydrogenase, short-chain alcohol dehydrogenase family	COG1028
1390	RB_MAG_00001_000000000119	2145	3585	r	C	C	Acyl-CoA reductase or other NAD-dependent aldehyde dehydrogenase	COG1012	dmpC, xylG, praB; aminomuconate-semialdehyde/2-hydroxymuconate-6-semialdehyde dehydrogenase [EC:1.2.1.32 1.2.1.85]	K10217
1391	RB_MAG_00001_000000000119	3662	4061	r	V	V	Enamine deaminase RidA, house cleaning of reactive enamine intermediates, YjgF/YER057c/UK114 family	COG0251	amnD; 2-aminomuconate deaminase [EC:3.5.99.5]	K15067
1392	RB_MAG_00001_000000000119	4184	5579	r	H!!!C	H!!!C	2-polyprenyl-6-methoxyphenol hydroxylase and related FAD-dependent oxidoreductases	COG0654	KMO; kynurenine 3-monooxygenase [EC:1.14.13.9]	K00486
1393	RB_MAG_00001_000000000119	5719	6985	r	E	E	Kynureninase	COG3844	KYNU, kynU; kynureninase [EC:3.7.1.3]	K01556
1394	RB_MAG_00001_000000000119	7011	7839	r	H	H	4-hydroxybenzoate polyprenyltransferase	COG0382
1395	RB_MAG_00001_000000000119	7941	9531	f	E	E	Glycine cleavage system protein P (pyridoxal-binding), N-terminal domain!!!Glycine cleavage system protein P (pyridoxal-binding), C-terminal domain	COG0403!!!COG1003	GLDC, gcvP; glycine dehydrogenase [EC:1.4.4.2]	K00281
1396	RB_MAG_00001_000000000120	193	1849	r
1397	RB_MAG_00001_000000000120	1886	2675	r	M!!!N	M!!!N	LysM repeat!!!Flagellum-specific peptidoglycan hydrolase FlgJ	COG1388!!!COG1705	flgJ; flagellar protein FlgJ	K02395
1398	RB_MAG_00001_000000000120	2712	3642	r	E	E	1-aminocyclopropane-1-carboxylate deaminase/D-cysteine desulfhydrase, PLP-dependent ACC family	COG2515	E3.5.99.7; 1-aminocyclopropane-1-carboxylate deaminase [EC:3.5.99.7]	K01505
1399	RB_MAG_00001_000000000120	3634	3994	r	R	R	ATPase components of ABC transporters with duplicated ATPase domains	COG0488
1400	RB_MAG_00001_000000000121	1	1072	f	I!!!R	I!!!R	1-acyl-sn-glycerol-3-phosphate acyltransferase!!!Putative hemolysin	COG0204!!!COG3176
1401	RB_MAG_00001_000000000121	1068	1557	r
1402	RB_MAG_00001_000000000121	1607	1931	r	K	K	DNA-binding transcriptional regulator, ArsR family	COG0640
1403	RB_MAG_00001_000000000121	2149	2416	r	S	S	Uncharacterized membrane protein YozV, TM2 domain	COG2314
1404	RB_MAG_00001_000000000121	2510	3449	r	R!!!H	R!!!H	Phosphoglycerate dehydrogenase or related dehydrogenase	COG0111
1405	RB_MAG_00001_000000000121	3468	4287	r	H	H	Ketopantoate hydroxymethyltransferase	COG0413	panB; 3-methyl-2-oxobutanoate hydroxymethyltransferase [EC:2.1.2.11]	K00606
1406	RB_MAG_00001_000000000121	4433	5075	f	R	R	Predicted O-methyltransferase YrrM	COG4122	E2.1.1.104; caffeoyl-CoA O-methyltransferase [EC:2.1.1.104]	K00588
1407	RB_MAG_00001_000000000121	5095	5659	r	I	I	Membrane-associated phospholipid phosphatase	COG0671	bcrC; undecaprenyl-diphosphatase [EC:3.6.1.27]	K19302
1408	RB_MAG_00001_000000000121	5658	5946	r	U	U	Sec-independent protein translocase protein TatA	COG1826	tatA; sec-independent protein translocase protein TatA	K03116
1409	RB_MAG_00001_000000000121	6157	8428	r	P	P	Phosphate/sulfate permease	COG0306
1410	RB_MAG_00001_000000000121	8659	9013	f	V	V	Antitoxin component YwqK of the YwqJK toxin-antitoxin module	COG2849
1411	RB_MAG_00001_000000000121	9097	10273	r	G	G	Maltose-binding periplasmic protein MalE	COG2182
1412	RB_MAG_00001_000000000121	10297	13141	r	P	P	Outer membrane receptor proteins, mostly Fe transport!!!Outer membrane receptor for ferrienterochelin and colicins	COG1629!!!COG4771
1413	RB_MAG_00001_000000000121	13291	14632	f	F	F	dGTP triphosphohydrolase	COG0232	dgt; dGTPase [EC:3.1.5.1]	K01129
1414	RB_MAG_00001_000000000121	14703	17877	f	R!!!S	R!!!S	PKD repeat!!!Uncharacterized protein related to plant photosystem II stability/assembly factor	COG3291!!!COG4447
1415	RB_MAG_00001_000000000121	17948	19271	r	O	O	Fe-S cluster assembly scaffold protein SufB	COG0719	sufD; Fe-S cluster assembly protein SufD	K09015
1416	RB_MAG_00001_000000000121	19282	20032	r	O	O	Fe-S cluster assembly ATPase SufC	COG0396	sufC; Fe-S cluster assembly ATP-binding protein	K09013
1417	RB_MAG_00001_000000000121	20081	21527	r	O	O	Fe-S cluster assembly scaffold protein SufB	COG0719	sufB; Fe-S cluster assembly protein SufB	K09014
1418	RB_MAG_00001_000000000121	21644	21974	r	O	O	Fe-S cluster assembly iron-binding protein IscA	COG0316	iscA; iron-sulfur cluster assembly protein	K13628
1419	RB_MAG_00001_000000000121	22194	23241	f	H	H	Thiamine monophosphate kinase	COG0611	thiL; thiamine-monophosphate kinase [EC:2.7.4.16]	K00946
1420	RB_MAG_00001_000000000121	23245	24034	r	R!!!H	R!!!H	Pimeloyl-ACP methyl ester carboxylesterase	COG0596
1421	RB_MAG_00001_000000000121	24330	24876	f
1422	RB_MAG_00001_000000000121	24872	25613	r	E	E	Xaa-Pro aminopeptidase	COG0006
1423	RB_MAG_00001_000000000122	0	1122	f	M!!!P	M!!!P	Outer membrane protein TolC!!!Cu/Ag efflux pump CusA	COG1538!!!COG3696
1424	RB_MAG_00001_000000000122	1160	2321	f	M!!!V	M!!!V	Multidrug efflux pump subunit AcrA (membrane-fusion protein)	COG0845	czcB; membrane fusion protein, cobalt-zinc-cadmium efflux system	K15727
1425	RB_MAG_00001_000000000122	2325	2748	f	P	P	Fe2+ or Zn2+ uptake regulation protein	COG0735
1426	RB_MAG_00001_000000000122	2796	2886	r
1427	RB_MAG_00001_000000000123	0	933	f	S	S	Uncharacterized membrane protein, BrkB/YihY/UPF0761 family (not an RNase)	COG1295	K07058; membrane protein	K07058
1428	RB_MAG_00001_000000000123	929	1661	f	M	M	CMP-2-keto-3-deoxyoctulosonic acid synthetase	COG1212	kdsB; 3-deoxy-manno-octulosonate cytidylyltransferase (CMP-KDO synthetase) [EC:2.7.7.38]	K00979
1429	RB_MAG_00001_000000000123	1760	3911	f	S	S	Uncharacterized protein YhaN	COG4717
1430	RB_MAG_00001_000000000123	3945	4581	f
1431	RB_MAG_00001_000000000123	4582	5050	f
1432	RB_MAG_00001_000000000123	5092	6463	f	J	J	Histidyl-tRNA synthetase	COG0124	HARS, hisS; histidyl-tRNA synthetase [EC:6.1.1.21]	K01892
1433	RB_MAG_00001_000000000123	6498	7188	f	H	H	GTP cyclohydrolase I	COG0302	GCH1, folE; GTP cyclohydrolase IA [EC:3.5.4.16]	K01495
1434	RB_MAG_00001_000000000123	7281	7818	r
1435	RB_MAG_00001_000000000123	7756	7909	r
1436	RB_MAG_00001_000000000124	1	583	f
1437	RB_MAG_00001_000000000124	582	1122	f	J	J	16S rRNA G966 N2-methylase RsmD	COG0742	rsmD; 16S rRNA (guanine966-N2)-methyltransferase [EC:2.1.1.171]	K08316
1438	RB_MAG_00001_000000000124	1123	2077	r	R	R	MoxR-like ATPase	COG0714	moxR; MoxR-like ATPase [EC:3.6.3.-]	K03924
1439	RB_MAG_00001_000000000124	2079	3477	r	O	O	Parvulin-like peptidyl-prolyl isomerase!!!Parvulin-like peptidyl-prolyl isomerase	COG0760!!!COG0760	surA; peptidyl-prolyl cis-trans isomerase SurA [EC:5.2.1.8]	K03771
1440	RB_MAG_00001_000000000124	3439	4294	r	O	O	Parvulin-like peptidyl-prolyl isomerase	COG0760
1441	RB_MAG_00001_000000000124	4297	5896	r	O	O	Parvulin-like peptidyl-prolyl isomerase!!!Parvulin-like peptidyl-prolyl isomerase	COG0760!!!COG0760	surA; peptidyl-prolyl cis-trans isomerase SurA [EC:5.2.1.8]	K03771
1442	RB_MAG_00001_000000000124	6001	6283	r	T	T	Putative lipoic acid-binding regulatory protein	COG2921	K09158; uncharacterized protein	K09158
1443	RB_MAG_00001_000000000124	6419	6953	f	R	R	Predicted ATPase	COG3911
1444	RB_MAG_00001_000000000124	6952	8857	f	L	L	Superfamily II DNA helicase RecQ!!!Superfamily II DNA helicase RecQ	COG0514!!!COG0514
1445	RB_MAG_00001_000000000124	8860	9805	f	J	J	Methionyl-tRNA formyltransferase	COG0223	MTFMT, fmt; methionyl-tRNA formyltransferase [EC:2.1.2.9]	K00604
1446	RB_MAG_00001_000000000124	9990	10263	f	L	L	Bacterial nucleoid DNA-binding protein	COG0776	hupB; DNA-binding protein HU-beta	K03530
1447	RB_MAG_00001_000000000124	10376	10934	f	K	K	Putative transcriptional regulator, AlgH/UPF0301 family	COG1678	algH; putative transcriptional regulator	K07735
1448	RB_MAG_00001_000000000124	10930	11755	r	E!!!H	E!!!H	Branched-chain amino acid aminotransferase/4-amino-4-deoxychorismate lyase	COG0115
1449	RB_MAG_00001_000000000124	11952	12336	r	S	S	Uncharacterized conserved protein YndB, AHSA1/START domain	COG3832
1450	RB_MAG_00001_000000000124	12567	13275	r	M	M	LD-carboxypeptidase LdcB, LAS superfamily	COG1876	vanY; zinc D-Ala-D-Ala carboxypeptidase [EC:3.4.17.14]	K07260
1451	RB_MAG_00001_000000000124	13278	13731	r	J	J	Ribosomal protein S18 acetylase RimI and related acetyltransferases	COG0456
1452	RB_MAG_00001_000000000125	2	485	f	I	I	Acyl carrier protein phosphodiesterase	COG3124	acpH; acyl carrier protein phosphodiesterase [EC:3.1.4.14]	K08682
1453	RB_MAG_00001_000000000125	581	2273	f	E	E	Gamma-glutamyltranspeptidase	COG0405	ggt; gamma-glutamyltranspeptidase / glutathione hydrolase [EC:2.3.2.2 3.4.19.13]	K00681
1454	RB_MAG_00001_000000000125	2295	3165	f	J	J	Pseudouridylate synthase, 23S rRNA- or tRNA-specific	COG0564
1455	RB_MAG_00001_000000000125	3201	4284	f	R	R	Predicted PurR-regulated permease PerM	COG0628
1456	RB_MAG_00001_000000000125	4326	5502	f	J	J	tRNA/tmRNA/rRNA uracil-C5-methylase, TrmA/RlmC/RlmD family	COG2265
1457	RB_MAG_00001_000000000125	5580	7209	f	C	C	NADH:ubiquinone oxidoreductase, NADH-binding 51 kD subunit (chain F)!!!NADH:ubiquinone oxidoreductase 24 kD subunit (chain E)	COG1894!!!COG1905
1458	RB_MAG_00001_000000000125	7459	7654	f	P	P	ABC-type Fe3+-hydroxamate transport system, periplasmic component	COG0614
1459	RB_MAG_00001_000000000126	124	1264	f	M	M	Glycosyltransferase involved in cell wall bisynthesis	COG0438	bshA; L-malate glycosyltransferase [EC:2.4.1.-]	K00754
1460	RB_MAG_00001_000000000126	1260	2328	r	E	E	3-dehydroquinate synthetase	COG0337	aroB; 3-dehydroquinate synthase [EC:4.2.3.4]	K01735
1461	RB_MAG_00001_000000000126	2401	3565	f	E	E	Proline dehydrogenase	COG0506	PRODH, fadM, putB; proline dehydrogenase [EC:1.5.5.2]	K00318
1462	RB_MAG_00001_000000000126	3684	5454	f	T	T	Predicted membrane GTPase involved in stress response	COG1217	typA, bipA; GTP-binding protein	K06207
1463	RB_MAG_00001_000000000126	5847	6300	f	K	K	DNA-binding transcriptional regulator, MarR family	COG1846
1464	RB_MAG_00001_000000000126	6979	7735	r	S	S	Uncharacterized conserved protein, DUF2461 family	COG5587
1465	RB_MAG_00001_000000000126	7873	9265	f	E	E	Homoaconitase/3-isopropylmalate dehydratase large subunit	COG0065	leuC, IPMI-L; 3-isopropylmalate/(R)-2-methylmalate dehydratase large subunit [EC:4.2.1.33 4.2.1.35]	K01703
1466	RB_MAG_00001_000000000126	9314	9911	f	E	E	3-isopropylmalate dehydratase small subunit	COG0066	leuD, IPMI-S; 3-isopropylmalate/(R)-2-methylmalate dehydratase small subunit [EC:4.2.1.33 4.2.1.35]	K01704
1467	RB_MAG_00001_000000000126	9929	10988	f	E!!!C	E!!!C	Isocitrate/isopropylmalate dehydrogenase	COG0473	leuB, IMDH; 3-isopropylmalate dehydrogenase [EC:1.1.1.85]	K00052
1468	RB_MAG_00001_000000000126	10995	11691	r	J	J	Pseudouridylate synthase, 23S rRNA- or tRNA-specific	COG0564	truC; tRNA pseudouridine65 synthase [EC:5.4.99.26]	K06175
1469	RB_MAG_00001_000000000126	12382	12484	f
1470	RB_MAG_00001_000000000127	207	2112	r	O	O	Molecular chaperone DnaK (HSP70)	COG0443	dnaK, HSPA9; molecular chaperone DnaK	K04043
1471	RB_MAG_00001_000000000127	2329	2671	f
1472	RB_MAG_00001_000000000127	2725	3484	r	P	P	Cytoplasmic iron level regulating protein YaaA, DUF328/UPF0246 family	COG3022	K09861; uncharacterized protein	K09861
1473	RB_MAG_00001_000000000127	3646	4216	f
1474	RB_MAG_00001_000000000127	4293	5328	r	J	J	Pseudouridylate synthase, 23S rRNA- or tRNA-specific	COG0564	rluD; 23S rRNA pseudouridine1911/1915/1917 synthase [EC:5.4.99.23]	K06180
1475	RB_MAG_00001_000000000127	5311	5869	r	M	M	PASTA domain, binds beta-lactams	COG2815
1476	RB_MAG_00001_000000000127	5963	6944	f	M!!!R	M!!!R	D-alanine-D-alanine ligase and related ATP-grasp enzymes	COG1181	ddl; D-alanine-D-alanine ligase [EC:6.3.2.4]	K01921
1477	RB_MAG_00001_000000000128	1	97	f
1478	RB_MAG_00001_000000000128	228	1896	f	H	H	2-succinyl-5-enolpyruvyl-6-hydroxy-3-cyclohexene-1-carboxylate synthase	COG1165	menD; 2-succinyl-5-enolpyruvyl-6-hydroxy-3-cyclohexene-1-carboxylate synthase [EC:2.2.1.9]	K02551
1479	RB_MAG_00001_000000000128	1902	2319	f	R	R	Predicted RNA-binding protein, contains S1 domains, virulence factor B family	COG2996	K00243; uncharacterized protein	K00243
1480	RB_MAG_00001_000000000128	2374	3535	r	E	E	Aminopeptidase C	COG3579	BLMH, pepC; bleomycin hydrolase [EC:3.4.22.40]	K01372
1481	RB_MAG_00001_000000000128	3539	4697	r	R	R	Predicted hydrolase of the alpha/beta superfamily	COG2819	K07017; uncharacterized protein	K07017
1482	RB_MAG_00001_000000000128	4784	5624	f	H	H	1,4-Dihydroxy-2-naphthoyl-CoA synthase	COG0447	menB; naphthoate synthase [EC:4.1.3.36]	K01661
1483	RB_MAG_00001_000000000128	5697	6306	f	Q	Q	2-keto-4-pentenoate hydratase/2-oxohepta-3-ene-1,7-dioic acid hydratase (catechol pathway)	COG0179
1484	RB_MAG_00001_000000000128	6313	7195	r	I	I	Acetyl esterase/lipase	COG0657
1485	RB_MAG_00001_000000000128	7229	7850	f	J	J	tRNA A37 threonylcarbamoyladenosine synthetase subunit TsaC/SUA5/YrdC	COG0009	tsaC, rimN, SUA5; L-threonylcarbamoyladenylate synthase [EC:2.7.7.87]	K07566
1486	RB_MAG_00001_000000000128	7844	8840	r	G	G	Glycosyltransferase, GT2 family	COG1216
1487	RB_MAG_00001_000000000128	8907	10134	r	E	E	Aspartate/methionine/tyrosine aminotransferase	COG0436
1488	RB_MAG_00001_000000000128	10263	10506	f	X	X	Transposase	COG3464
1489	RB_MAG_00001_000000000129	173	1181	r	L	L	RecA/RadA recombinase	COG0468	recA; recombination protein RecA	K03553
1490	RB_MAG_00001_000000000129	1247	1688	r	R	R	Predicted N-acyltransferase, GNAT family	COG2153	elaA; ElaA protein	K02348
1491	RB_MAG_00001_000000000129	1690	2125	r	G	G	Ribose 5-phosphate isomerase RpiB	COG0698	rpiB; ribose 5-phosphate isomerase B [EC:5.3.1.6]	K01808
1492	RB_MAG_00001_000000000129	2640	2961	r	R	R	DNA-binding beta-propeller fold protein YncE	COG3391
1493	RB_MAG_00001_000000000129	3107	4016	f	K	K	Exoribonuclease R	COG0557
1494	RB_MAG_00001_000000000130	67	433	r
1495	RB_MAG_00001_000000000130	435	1788	r	L	L	Superfamily II DNA and RNA helicase	COG0513
1496	RB_MAG_00001_000000000130	1906	4117	r	S	S	PKD repeat	COG3291
1497	RB_MAG_00001_000000000130	4234	5545	r	C	C	Na+-transporting NADH:ubiquinone oxidoreductase, subunit NqrF	COG2871	nqrF; Na+-transporting NADH:ubiquinone oxidoreductase subunit F [EC:7.2.1.1]	K00351
1498	RB_MAG_00001_000000000130	5545	6253	r	C	C	Na+-transporting NADH:ubiquinone oxidoreductase, subunit NqrE	COG2209	nqrE; Na+-transporting NADH:ubiquinone oxidoreductase subunit E [EC:7.2.1.1]	K00350
1499	RB_MAG_00001_000000000130	6305	6950	r	C	C	Na+-transporting NADH:ubiquinone oxidoreductase, subunit NqrD	COG1347	nqrD; Na+-transporting NADH:ubiquinone oxidoreductase subunit D [EC:7.2.1.1]	K00349
1500	RB_MAG_00001_000000000130	6953	7700	r	C	C	Na+-transporting NADH:ubiquinone oxidoreductase, subunit NqrC	COG2869	nqrC; Na+-transporting NADH:ubiquinone oxidoreductase subunit C [EC:7.2.1.1]	K00348
1501	RB_MAG_00001_000000000130	7702	8929	r	C	C	Na+-translocating ferredoxin:NAD+ oxidoreductase RNF, RnfD subunit	COG4658	nqrB; Na+-transporting NADH:ubiquinone oxidoreductase subunit B [EC:7.2.1.1]	K00347
1502	RB_MAG_00001_000000000130	8931	10281	r	C	C	Na+-transporting NADH:ubiquinone oxidoreductase, subunit NqrA	COG1726	nqrA; Na+-transporting NADH:ubiquinone oxidoreductase subunit A [EC:7.2.1.1]	K00346
1503	RB_MAG_00001_000000000130	10481	11738	f
1504	RB_MAG_00001_000000000130	11887	12274	f	P	P	Uncharacterized protein affecting Mg2+/Co2+ transport	COG2967	apaG; ApaG protein	K06195
1505	RB_MAG_00001_000000000130	12334	13729	f	V	V	Multidrug resistance efflux pump	COG1566
1506	RB_MAG_00001_000000000130	13732	14416	r	S	S	Uncharacterized conserved protein, contains NRDE domain	COG3332
1507	RB_MAG_00001_000000000130	14498	16130	f	C	C	Acyl-CoA reductase or other NAD-dependent aldehyde dehydrogenase	COG1012	E1.2.1.88; 1-pyrroline-5-carboxylate dehydrogenase [EC:1.2.1.88]	K00294
1508	RB_MAG_00001_000000000130	16210	18637	f	T	T	Fermentation-respiration switch protein FrsA, has esterase activity, DUF1100 family	COG1073
1509	RB_MAG_00001_000000000130	18638	19268	r	J	J	16S rRNA G527 N7-methylase RsmG (former glucose-inhibited division protein B)	COG0357	gidB, rsmG; 16S rRNA (guanine527-N7)-methyltransferase [EC:2.1.1.170]	K03501
1510	RB_MAG_00001_000000000130	19382	20471	f	I	I	Fatty acid desaturase	COG3239	E1.14.19.3; linoleoyl-CoA desaturase [EC:1.14.19.3]	K00508
1511	RB_MAG_00001_000000000131	1	1288	r	L	L	Chromosomal replication initiation ATPase DnaA	COG0593	dnaA; chromosomal replication initiator protein	K02313
1512	RB_MAG_00001_000000000131	1457	1865	f	I	I	Acyl-CoA thioesterase FadM	COG0824	ybgC; acyl-CoA thioester hydrolase [EC:3.1.2.-]	K07107
1513	RB_MAG_00001_000000000131	1957	2587	f
1514	RB_MAG_00001_000000000131	2825	3437	r	R	R	Putative translation regulator, IMPACT (imprinted ancient) protein family	COG1739
1515	RB_MAG_00001_000000000131	3433	4486	r	H	H	Pyrimidine deaminase domain of riboflavin biosynthesis protein RibD!!!Pyrimidine reductase, riboflavin biosynthesis	COG0117!!!COG1985	ribD; diaminohydroxyphosphoribosylaminopyrimidine deaminase / 5-amino-6-(5-phosphoribosylamino)uracil reductase [EC:3.5.4.26 1.1.1.193]	K11752
1516	RB_MAG_00001_000000000131	4488	4953	r
1517	RB_MAG_00001_000000000131	4998	5490	f	J	J	Ribosomal protein S18 acetylase RimI and related acetyltransferases	COG0456	yjgM; putative acetyltransferase [EC:2.3.1.-]	K03828
1518	RB_MAG_00001_000000000131	5499	6354	f	J	J	Methylase of polypeptide chain release factors	COG2890	hemK, prmC, HEMK; release factor glutamine methyltransferase [EC:2.1.1.297]	K02493
1519	RB_MAG_00001_000000000131	6407	7205	r
1520	RB_MAG_00001_000000000131	7201	8029	r
1521	RB_MAG_00001_000000000131	8450	9236	f	J	J	tRNA G37 N-methylase TrmD	COG0336	trmD; tRNA (guanine37-N1)-methyltransferase [EC:2.1.1.228]	K00554
1522	RB_MAG_00001_000000000131	9355	9706	f	J	J	Ribosomal protein L19	COG0335	RP-L19, MRPL19, rplS; large subunit ribosomal protein L19	K02884
1523	RB_MAG_00001_000000000131	9893	12116	f	C	C	Monomeric isocitrate dehydrogenase	COG2838
1524	RB_MAG_00001_000000000131	12182	12998	f	M	M	N-acetylmuramic acid 6-phosphate (MurNAc-6-P) etherase	COG2103	murQ; N-acetylmuramic acid 6-phosphate etherase [EC:4.2.1.126]	K07106
1525	RB_MAG_00001_000000000131	12990	13218	f
1526	RB_MAG_00001_000000000131	13210	14266	f	H!!!J	H!!!J	Glutathione synthase/RimK-type ligase, ATP-grasp superfamily	COG0189
1527	RB_MAG_00001_000000000131	14268	15411	r	X	X	Mu-like prophage tail sheath protein gpL	COG4386
1528	RB_MAG_00001_000000000131	15436	16435	r	U	U	Large exoprotein involved in heme utilization or adhesion!!!Large exoprotein involved in heme utilization or adhesion	COG3210!!!COG3210
1529	RB_MAG_00001_000000000132	0	1131	r	O	O	Serine protease, subtilisin family	COG1404
1530	RB_MAG_00001_000000000132	1274	2777	r	K	K	ATP-, maltotriose- and DNA-dependent transcriptional regulator MalT	COG2909
1531	RB_MAG_00001_000000000133	0	438	f	P	P	Nitrogen fixation protein FixH	COG5456
1532	RB_MAG_00001_000000000133	441	1143	f	P	P	Sulfite exporter TauE/SafE	COG2836	K09792; uncharacterized protein	K09792
1533	RB_MAG_00001_000000000133	1224	3225	r	P	P	Outer membrane receptor for ferrienterochelin and colicins	COG4771
1534	RB_MAG_00001_000000000133	3309	4155	r
1535	RB_MAG_00001_000000000133	4384	4771	r
1536	RB_MAG_00001_000000000133	4835	5618	r	O	O	ABC-type transport system involved in multi-copper enzyme maturation, permease component	COG1277	nosY; Cu-processing system permease protein	K19341
1537	RB_MAG_00001_000000000133	5610	6318	r	V	V	ABC-type multidrug transport system, ATPase component	COG1131
1538	RB_MAG_00001_000000000133	6329	7583	r	P	P	Nitrous oxidase accessory protein NosD, contains tandem CASH domains	COG3420	nosD; nitrous oxidase accessory protein	K07218
1539	RB_MAG_00001_000000000133	7828	7942	f
1540	RB_MAG_00001_000000000133	7952	8363	r	P	P	Nitrous oxide reductase accessory protein NosL	COG4314	nosL; copper chaperone NosL	K19342
1541	RB_MAG_00001_000000000133	8550	9153	r	P	P	Nitrous oxide reductase accessory protein NosL	COG4314
1542	RB_MAG_00001_000000000133	9338	11333	r	P	P	Nitrous oxide reductase	COG4263	nosZ; nitrous-oxide reductase [EC:1.7.2.4]	K00376
1543	RB_MAG_00001_000000000133	11356	11860	r	C	C	Cytochrome c, mono- and diheme variants	COG2010
1544	RB_MAG_00001_000000000133	11906	12512	r	R	R	Uncaracterized surface protein containing fasciclin (FAS1) repeats	COG2335
1545	RB_MAG_00001_000000000133	12686	13520	r	T	T	Nucleotide-binding universal stress protein, UspA family!!!Nucleotide-binding universal stress protein, UspA family	COG0589!!!COG0589
1546	RB_MAG_00001_000000000133	13679	14561	r	J	J	16S rRNA U516 pseudouridylate synthase RsuA and related 23S rRNA U2605, pseudouridylate synthases	COG1187	rluB; 23S rRNA pseudouridine2605 synthase [EC:5.4.99.22]	K06178
1547	RB_MAG_00001_000000000133	14699	15611	r	H	H	4-hydroxybenzoate polyprenyltransferase	COG0382
1548	RB_MAG_00001_000000000133	15680	16607	r	I	I	Mevalonate kinase	COG1577
1549	RB_MAG_00001_000000000133	16630	17713	r	I	I	Mevalonate pyrophosphate decarboxylase	COG3407	MVD, mvaD; diphosphomevalonate decarboxylase [EC:4.1.1.33]	K01597
1550	RB_MAG_00001_000000000133	17788	18004	f
1551	RB_MAG_00001_000000000133	18010	19027	r
1552	RB_MAG_00001_000000000133	19023	20247	r	R	R	Predicted flavoprotein YhiN	COG2081
1553	RB_MAG_00001_000000000133	20301	21231	r	I	I	Mevalonate kinase	COG1577
1554	RB_MAG_00001_000000000133	21346	22642	r	I	I	Hydroxymethylglutaryl-CoA reductase	COG1257	mvaA; hydroxymethylglutaryl-CoA reductase [EC:1.1.1.88]	K00054
1555	RB_MAG_00001_000000000133	22694	24932	f	E!!!U	E!!!U	Periplasmic component of the Tol biopolymer transport system!!!Dipeptidyl aminopeptidase/acylaminoacyl peptidase	COG0823!!!COG1506	DPP4, CD26; dipeptidyl-peptidase 4 [EC:3.4.14.5]	K01278
1556	RB_MAG_00001_000000000133	24963	26910	f	E	E	Dipeptide/tripeptide permease	COG3104	TC.POT; proton-dependent oligopeptide transporter, POT family	K03305
1557	RB_MAG_00001_000000000133	26935	28966	r	R	R	Predicted membrane metal-binding protein	COG0658	comEC; competence protein ComEC	K02238
1558	RB_MAG_00001_000000000133	28988	30089	r	M	M	Lipid A disaccharide synthetase	COG0763	lpxB; lipid-A-disaccharide synthase [EC:2.4.1.182]	K00748
1559	RB_MAG_00001_000000000133	30089	30377	r
1560	RB_MAG_00001_000000000133	30379	31147	r	L	L	Broad specificity polyphosphatase and 5'/3'-nucleotidase SurE	COG0496	surE; 5'-nucleotidase [EC:3.1.3.5]	K03787
1561	RB_MAG_00001_000000000133	31338	33693	f	O	O	C-terminal processing protease CtpA/Prc, contains a PDZ domain	COG0793	E3.4.21.102, prc, ctpA; carboxyl-terminal processing protease [EC:3.4.21.102]	K03797
1562	RB_MAG_00001_000000000133	33738	34188	f	I	I	Acyl-CoA thioesterase FadM	COG0824
1563	RB_MAG_00001_000000000133	34177	34837	f	F	F	DNA/RNA endonuclease G, NUC1	COG1864	ENDOG; endonuclease G, mitochondrial	K01173
1564	RB_MAG_00001_000000000134	1	643	f	J	J	Adenine C2-methylase RlmN of 23S rRNA A2503 and tRNA A37	COG0820	rlmN; 23S rRNA (adenine2503-C2)-methyltransferase [EC:2.1.1.192]	K06941
1565	RB_MAG_00001_000000000134	805	1138	f	X	X	Phage-related protein	COG4679
1566	RB_MAG_00001_000000000134	1147	1477	f	K	K	Transcriptional regulator, contains XRE-family HTH domain	COG1396	hipB; HTH-type transcriptional regulator / antitoxin HipB	K15773
1567	RB_MAG_00001_000000000134	1640	2270	f
1568	RB_MAG_00001_000000000134	2529	3507	f	H	H	Geranylgeranyl pyrophosphate synthase	COG0142	ispB; octaprenyl-diphosphate synthase [EC:2.5.1.90]	K02523
1569	RB_MAG_00001_000000000134	3556	4153	r	E	E	Threonine/homoserine/homoserine lactone efflux protein	COG1280
1570	RB_MAG_00001_000000000134	4249	5863	r	R	R	Uncharacterized membrane protein YedE/YeeE, contains two sulfur transport domains!!!Uncharacterized membrane protein YedE/YeeE, contains two sulfur transport domains	COG2391!!!COG2391	K07112; uncharacterized protein	K07112
1571	RB_MAG_00001_000000000134	5935	7108	r	P	P	Phosphate-selective porin	COG3746	oprO_P; phosphate-selective porin OprO and OprP	K07221
1572	RB_MAG_00001_000000000134	7186	8488	f	P	P	3-mercaptopyruvate sulfurtransferase SseA, contains two rhodanese domains!!!3-mercaptopyruvate sulfurtransferase SseA, contains two rhodanese domains	COG2897!!!COG2897	HAC1; arsenate reductase [EC:1.20.4.1]	K22547
1573	RB_MAG_00001_000000000134	8549	10373	f	C	C	Cytochrome b subunit of the bc complex	COG1290
1574	RB_MAG_00001_000000000134	10513	11050	f
1575	RB_MAG_00001_000000000134	11044	12565	r	I!!!Q	I!!!Q	Acyl-CoA synthetase (AMP-forming)/AMP-acid ligase II	COG0318
1576	RB_MAG_00001_000000000134	12607	13405	f
1577	RB_MAG_00001_000000000134	13550	14435	f	I	I	Malonyl CoA-acyl carrier protein transacylase	COG0331	fabD, MCAT, MCT1; [acyl-carrier-protein] S-malonyltransferase [EC:2.3.1.39]	K00645
1578	RB_MAG_00001_000000000134	14434	15259	f	H	H	Ubiquinone/menaquinone biosynthesis C-methylase UbiE	COG2226
1579	RB_MAG_00001_000000000134	15261	16269	r	M	M	UDP-glucose 4-epimerase	COG1087	galE, GALE; UDP-glucose 4-epimerase [EC:5.1.3.2]	K01784
1580	RB_MAG_00001_000000000134	16341	17457	r	M	M	dTDP-4-amino-4,6-dideoxygalactose transaminase	COG0399	wbpE, wlbC; UDP-2-acetamido-2-deoxy-ribo-hexuluronate aminotransferase [EC:2.6.1.98]	K13017
1581	RB_MAG_00001_000000000134	17505	18240	r	C	C	Nitroreductase	COG0778
1582	RB_MAG_00001_000000000134	18276	19440	r	E	E	Isopropylmalate/homocitrate/citramalate synthases	COG0119	leuA, IMS; 2-isopropylmalate synthase [EC:2.3.3.13]	K01649
1583	RB_MAG_00001_000000000134	19589	21125	f	R	R	Radical SAM superfamily enzyme, MoaA/NifB/PqqE/SkfB family	COG0535
1584	RB_MAG_00001_000000000134	21223	22756	f	C	C	Acyl-CoA reductase or other NAD-dependent aldehyde dehydrogenase	COG1012	gapN; glyceraldehyde-3-phosphate dehydrogenase (NADP+) [EC:1.2.1.9]	K00131
1585	RB_MAG_00001_000000000135	1	241	f	S	S	PKD repeat	COG3291
1586	RB_MAG_00001_000000000135	242	2663	f	S!!!U	S!!!U	Periplasmic component of the Tol biopolymer transport system!!!PKD repeat	COG0823!!!COG3291
1587	RB_MAG_00001_000000000135	2664	4425	f	O	O	Serine protease, subtilase family	COG1572
1588	RB_MAG_00001_000000000135	4510	5587	f	I	I	3-oxoacyl-[acyl-carrier-protein] synthase III	COG0332	fabH; 3-oxoacyl-[acyl-carrier-protein] synthase III [EC:2.3.1.180]	K00648
1589	RB_MAG_00001_000000000135	5589	7266	f	J	J	Pseudouridylate synthase, 23S rRNA- or tRNA-specific	COG0564	rluA; tRNA pseudouridine32 synthase / 23S rRNA pseudouridine746 synthase [EC:5.4.99.28 5.4.99.29]	K06177
1590	RB_MAG_00001_000000000135	7579	9391	f	L	L	Superfamily II DNA and RNA helicase	COG0513	deaD, cshA; ATP-dependent RNA helicase DeaD [EC:3.6.4.13]	K05592
1591	RB_MAG_00001_000000000135	9472	10702	r	R	R	Tetratricopeptide (TPR) repeat	COG0457
1592	RB_MAG_00001_000000000136	2	332	f
1593	RB_MAG_00001_000000000136	328	2227	r	F	F	Glutamine phosphoribosylpyrophosphate amidotransferase	COG0034	purF, PPAT; amidophosphoribosyltransferase [EC:2.4.2.14]	K00764
1594	RB_MAG_00001_000000000136	2324	3251	r	G	G	Sugar or nucleoside kinase, ribokinase family	COG0524
1595	RB_MAG_00001_000000000136	3325	3745	f	O	O	Sulfur transfer protein SufE, Fe-S center assembly	COG2166	sufE; cysteine desulfuration protein SufE	K02426
1596	RB_MAG_00001_000000000136	3767	4088	f	O	O	Metal-sulfur cluster biosynthetic enzyme	COG2151
1597	RB_MAG_00001_000000000136	4091	4607	f
1598	RB_MAG_00001_000000000137	171	351	r
1599	RB_MAG_00001_000000000137	542	1910	r	R	R	Predicted dehydrogenase	COG0673
1600	RB_MAG_00001_000000000137	1997	3389	f	E	E	Acetylornithine deacetylase/Succinyl-diaminopimelate desuccinylase or related deacylase	COG0624
1601	RB_MAG_00001_000000000138	88	292	r	O	O	Membrane associated serine protease, rhomboid family	COG0705
1602	RB_MAG_00001_000000000138	291	2124	r	L	L	DNA mismatch repair ATPase MutL	COG0323	mutL; DNA mismatch repair protein MutL	K03572
1603	RB_MAG_00001_000000000138	2123	2414	r
1604	RB_MAG_00001_000000000138	2497	3025	r	H	H	6,7-dimethyl-8-ribityllumazine synthase (Riboflavin synthase beta chain)	COG0054	ribH, RIB4; 6,7-dimethyl-8-ribityllumazine synthase [EC:2.5.1.78]	K00794
1605	RB_MAG_00001_000000000138	3034	3808	r	R	R	Putative Zn-dependent protease, contains TPR repeats	COG4783
1606	RB_MAG_00001_000000000138	3922	5002	f	L	L	Recombinational DNA repair ATPase RecF	COG1195	recF; DNA replication and repair protein RecF	K03629
1607	RB_MAG_00001_000000000138	5001	5298	f	R	R	Predicted nucleic acid-binding protein, contains Zn-ribbon domain (includes truncated derivatives)	COG5512
1608	RB_MAG_00001_000000000138	5382	5637	f	K	K	Transcriptional regulator, contains Arc/MetJ-type RHH (ribbon-helix-helix) DNA-binding domain	COG3609	parD1_3_4; antitoxin ParD1/3/4	K07746
1609	RB_MAG_00001_000000000138	5623	5917	f	X	X	Plasmid stabilization system protein ParE	COG3668	parE1_3_4; toxin ParE1/3/4	K19092
1610	RB_MAG_00001_000000000138	5929	7921	r	P	P	Cation transport ATPase	COG2217	zntA; Cd2+/Zn2+-exporting ATPase [EC:3.6.3.3 7.2.2.12]	K01534
1611	RB_MAG_00001_000000000138	7955	8171	r
1612	RB_MAG_00001_000000000138	8292	8706	r
1613	RB_MAG_00001_000000000138	8718	9237	r
1614	RB_MAG_00001_000000000138	9244	9505	r
1615	RB_MAG_00001_000000000138	9497	10445	r	R	R	Uncharacterized conserved protein RhaS, contains 28 RHS repeats	COG3209
1616	RB_MAG_00001_000000000138	11354	11645	r	X	X	Plasmid stabilization system protein ParE	COG3668
1617	RB_MAG_00001_000000000138	11644	11926	r
1618	RB_MAG_00001_000000000138	11935	12820	r	L	L	Site-specific recombinase XerD	COG4974
1619	RB_MAG_00001_000000000138	12806	13742	r	L	L	Site-specific recombinase XerD	COG4974
1620	RB_MAG_00001_000000000138	13866	15426	r	U!!!L	U!!!L	DNA primase (bacterial type)!!!Type IV secretory pathway ATPase VirB11/Archaellum biosynthesis ATPase	COG0358!!!COG0630
1621	RB_MAG_00001_000000000138	15568	15934	f	K	K	Transcriptional regulator, contains XRE-family HTH domain	COG1396
1622	RB_MAG_00001_000000000138	15974	16394	r
1623	RB_MAG_00001_000000000139	607	1735	r	M!!!R	M!!!R	Penicillin V acylase or related amidase, Ntn superfamily	COG3049	E3.5.1.24; choloylglycine hydrolase [EC:3.5.1.24]	K01442
1624	RB_MAG_00001_000000000139	1918	2446	r	M!!!R	M!!!R	3-deoxy-D-manno-octulosonate 8-phosphate phosphatase KdsC and related HAD superfamily phosphatases	COG1778	kdsC; 3-deoxy-D-manno-octulosonate 8-phosphate phosphatase (KDO 8-P phosphatase) [EC:3.1.3.45]	K03270
1625	RB_MAG_00001_000000000139	2445	3198	r	R	R	Predicted oxidoreductase, contains short-chain dehydrogenase (SDR) and DUF2520 domains	COG5495
1626	RB_MAG_00001_000000000139	3284	3875	f	I!!!V	I!!!V	Glutathione peroxidase, house-cleaning role in reducing lipid peroxides	COG0386	gpx; glutathione peroxidase [EC:1.11.1.9]	K00432
1627	RB_MAG_00001_000000000139	4121	5039	r	K	K	Leucine-rich repeat (LRR) protein	COG4886
1628	RB_MAG_00001_000000000139	5263	5989	f	G	G	N-acetylglucosaminyl deacetylase, LmbE family	COG2120	bshB1; N-acetylglucosamine malate deacetylase 1 [EC:3.5.1.-]	K01463
1629	RB_MAG_00001_000000000139	6265	7627	r	C	C	Acyl-CoA reductase or other NAD-dependent aldehyde dehydrogenase	COG1012
1630	RB_MAG_00001_000000000139	7634	8351	r
1631	RB_MAG_00001_000000000139	8373	11175	r	L	L	Excinuclease UvrABC ATPase subunit	COG0178	uvrA; excinuclease ABC subunit A	K03701
1632	RB_MAG_00001_000000000139	11469	12054	f	K	K	DNA-directed RNA polymerase specialized sigma subunit, sigma24 family	COG1595	rpoE; RNA polymerase sigma-70 factor, ECF subfamily	K03088	Sid_PvdS_regulator_Paeruginosa_PA2426_180620	None
1633	RB_MAG_00001_000000000139	12112	12253	f
1634	RB_MAG_00001_000000000139	12302	12938	r	L	L	Endonuclease III	COG0177	NTH; endonuclease III [EC:4.2.99.18]	K10773
1635	RB_MAG_00001_000000000139	13043	13496	f	O	O	Peroxiredoxin	COG1225	BCP, PRXQ, DOT5; peroxiredoxin Q/BCP [EC:1.11.1.15]	K03564
1636	RB_MAG_00001_000000000139	13571	13922	r
1637	RB_MAG_00001_000000000139	13942	14725	r
1638	RB_MAG_00001_000000000139	14773	17230	r	P	P	Outer membrane receptor proteins, mostly Fe transport	COG1629
1639	RB_MAG_00001_000000000139	17249	18953	r	M	M	Murein DD-endopeptidase MepM and murein hydrolase activator NlpD, contain LysM domain	COG0739
1640	RB_MAG_00001_000000000139	19112	19403	f
1641	RB_MAG_00001_000000000139	19417	19711	f	D	D	Cell division protein ZapA, inhibits GTPase activity of FtsZ	COG3027	zapA; cell division protein ZapA	K09888
1642	RB_MAG_00001_000000000139	19918	21487	f	R!!!J	R!!!J	HD superfamily phosphodieaserase, includes HD domain of RNase Y	COG1418	rny; ribonucrease Y [EC:3.1.-.-]	K18682
1643	RB_MAG_00001_000000000139	21532	22483	r	K	K	DNA-binding transcriptional regulator, LysR family	COG0583	oxyR; LysR family transcriptional regulator, hydrogen peroxide-inducible genes activator	K04761
1644	RB_MAG_00001_000000000139	22580	23390	r	I	I	1-acyl-sn-glycerol-3-phosphate acyltransferase	COG0204
1645	RB_MAG_00001_000000000139	23438	24071	r	V	V	8-oxo-dGTP pyrophosphatase MutT and related house-cleaning NTP pyrophosphohydrolases, NUDIX family	COG0494
1646	RB_MAG_00001_000000000139	24107	24497	r	P	P	Truncated hemoglobin YjbI	COG2346	glbN; hemoglobin	K06886
1647	RB_MAG_00001_000000000139	24499	25222	r	O	O	Iron-sulfur cluster repair protein YtfE, RIC family, contains ScdAN and hemerythrin domains	COG2846	ytfE, scdA; regulator of cell morphogenesis and NO signaling	K07322
1648	RB_MAG_00001_000000000139	25190	25670	r
1649	RB_MAG_00001_000000000139	25718	26156	r	K	K	DNA-binding transcriptional regulator, IscR family	COG1959
1650	RB_MAG_00001_000000000139	26331	27057	f	J	J	Diphthamide synthase (EF-2-diphthine--ammonia ligase)	COG2102
1651	RB_MAG_00001_000000000139	27048	29949	r	C	C	Fe-S oxidoreductase!!!FAD/FMN-containing dehydrogenase	COG0247!!!COG0277	dld; D-lactate dehydrogenase	K18930
1652	RB_MAG_00001_000000000139	29958	30441	r
1653	RB_MAG_00001_000000000139	30450	30798	r	J	J	tRNA-binding EMAP/Myf domain	COG0073	K06878; tRNA-binding protein	K06878
1654	RB_MAG_00001_000000000139	30797	31886	r	R!!!M	R!!!M	Tetratricopeptide (TPR) repeat!!!Outer membrane protein OmpA and related peptidoglycan-associated (lipo)proteins	COG0457!!!COG2885
1655	RB_MAG_00001_000000000140	0	1236	f	R	R	Secreted protein containing bacterial Ig-like domain and vWFA domain	COG2304
1656	RB_MAG_00001_000000000140	1232	2489	f	F	F	Dihydroorotase or related cyclic amidohydrolase	COG0044	URA4, pyrC; dihydroorotase [EC:3.5.2.3]	K01465
1657	RB_MAG_00001_000000000141	0	102	r	O	O	ATP-dependent Lon protease, bacterial type	COG0466
1658	RB_MAG_00001_000000000141	268	1513	r	M	M	Bifunctional protein GlmU, N-acetylglucosamine-1-phosphate-uridyltransferase/glucosamine-1-phosphate-acetyltransferase	COG1207
1659	RB_MAG_00001_000000000141	1528	4378	r	F!!!E	F!!!E	Carbamoylphosphate synthase large subunit	COG0458
1660	RB_MAG_00001_000000000141	4957	5821	f	I!!!Q!!!R	I!!!Q!!!R	NAD(P)-dependent dehydrogenase, short-chain alcohol dehydrogenase family	COG1028	DECR1; 2,4-dienoyl-CoA reductase, mitochondrial [EC:1.3.1.34]	K13236
1661	RB_MAG_00001_000000000141	5825	6302	f
1662	RB_MAG_00001_000000000141	6470	8084	f	F	F	CTP synthase (UTP-ammonia lyase)	COG0504	pyrG, CTPS; CTP synthase [EC:6.3.4.2]	K01937
1663	RB_MAG_00001_000000000141	8258	10145	f	M	M	Membrane protein insertase Oxa1/YidC/SpoIIIJ, required for the localization of integral membrane proteins	COG0706	yidC, spoIIIJ, OXA1, ccfA; YidC/Oxa1 family membrane protein insertase	K03217
1664	RB_MAG_00001_000000000142	609	987	f	P	P	Truncated hemoglobin YjbI	COG2346	glbN; hemoglobin	K06886
1665	RB_MAG_00001_000000000142	974	2012	r	K!!!T	K!!!T	DNA-binding response regulator, NarL/FixJ family, contains REC and HTH domains	COG2197
1666	RB_MAG_00001_000000000142	2115	2538	r
1667	RB_MAG_00001_000000000142	2638	3535	r	J	J	23S rRNA A1618 N6-methylase RlmF	COG3129	rlmF; 23S rRNA (adenine1618-N6)-methyltransferase [EC:2.1.1.181]	K06970
1668	RB_MAG_00001_000000000142	3521	3671	r
1669	RB_MAG_00001_000000000142	3951	5337	r	J	J	tRNA U34 5-carboxymethylaminomethyl modifying GTPase MnmE/TrmE	COG0486	mnmE, trmE, MSS1; tRNA modification GTPase [EC:3.6.-.-]	K03650
1670	RB_MAG_00001_000000000142	5412	5751	f	S	S	Uncharacterized conserved protein, Tic20 family	COG3296	K09940; uncharacterized protein	K09940
1671	RB_MAG_00001_000000000142	5810	6248	r
1672	RB_MAG_00001_000000000142	6258	6840	r	J	J	tRNA isopentenyl-2-thiomethyl-A-37 hydroxylase MiaE (synthesis of 2-methylthio-cis-ribozeatin)	COG4445	miaE; tRNA-(ms[2]io[6]A)-hydroxylase [EC:1.-.-.-]	K06169
1673	RB_MAG_00001_000000000142	6841	8767	r	P!!!T!!!G	P!!!T!!!G	Kef-type K+ transport system, membrane component KefB!!!Trk K+ transport system, NAD-binding component!!!Phosphotransferase system mannitol/fructose-specific IIA domain (Ntr-type)	COG0475!!!COG0569!!!COG1762
1674	RB_MAG_00001_000000000142	8814	9972	r	E	E	Cysteine sulfinate desulfinase/cysteine desulfurase or related enzyme	COG1104	iscS, NFS1; cysteine desulfurase [EC:2.8.1.7]	K04487
1675	RB_MAG_00001_000000000142	10053	10884	f
1676	RB_MAG_00001_000000000143	247	622	f	P	P	ABC-type Fe3+-hydroxamate transport system, periplasmic component	COG0614
1677	RB_MAG_00001_000000000143	632	1400	f	H	H	Ubiquinone/menaquinone biosynthesis C-methylase UbiE	COG2226
1678	RB_MAG_00001_000000000143	1379	2375	r	H	H	Thiamine biosynthesis lipoprotein ApbE	COG1477	apbE; FAD:protein FMN transferase [EC:2.7.1.180]	K03734
1679	RB_MAG_00001_000000000143	2506	3373	f	N	N	Flagellar motor protein MotB	COG1360	motB; chemotaxis protein MotB	K02557
1680	RB_MAG_00001_000000000143	3559	3799	r
1681	RB_MAG_00001_000000000143	3891	4314	r
1682	RB_MAG_00001_000000000143	4310	4853	r
1683	RB_MAG_00001_000000000143	4894	5347	f	T!!!V	T!!!V	GAF domain-containing protein, putative methionine-R-sulfoxide reductase	COG1956	msrC; L-methionine (R)-S-oxide reductase [EC:1.8.4.14]	K08968
1684	RB_MAG_00001_000000000143	5379	6951	f	F	F	AICAR transformylase/IMP cyclohydrolase PurH	COG0138	purH; phosphoribosylaminoimidazolecarboxamide formyltransferase / IMP cyclohydrolase [EC:2.1.2.3 3.5.4.10]	K00602
1685	RB_MAG_00001_000000000143	6992	8021	f	D	D	Actin-like ATPase involved in cell morphogenesis	COG1077	mreB; rod shape-determining protein MreB and related proteins	K03569
1686	RB_MAG_00001_000000000143	8055	8880	f	D	D	Cell shape-determining protein MreC	COG1792	mreC; rod shape-determining protein MreC	K03570
1687	RB_MAG_00001_000000000143	8872	9376	f
1688	RB_MAG_00001_000000000143	9377	11252	f	D!!!M	D!!!M	Cell division protein FtsI/penicillin-binding protein 2	COG0768	mrdA; penicillin-binding protein 2 [EC:3.4.16.4]	K05515
1689	RB_MAG_00001_000000000143	11232	12522	f	D	D	Bacterial cell division protein FtsW, lipid II flippase	COG0772	rodA, mrdB; rod shape determining protein RodA	K05837
1690	RB_MAG_00001_000000000144	0	207	r
1691	RB_MAG_00001_000000000144	274	1078	r	I!!!Q!!!R	I!!!Q!!!R	NAD(P)-dependent dehydrogenase, short-chain alcohol dehydrogenase family	COG1028
1692	RB_MAG_00001_000000000144	1424	1997	f
1693	RB_MAG_00001_000000000144	2008	2968	f	M	M	Glycosyltransferase involved in cell wall bisynthesis	COG0463
1694	RB_MAG_00001_000000000144	3015	4734	f	G	G	Phosphomannomutase	COG1109
1695	RB_MAG_00001_000000000144	4734	6555	f	V	V	ABC-type multidrug transport system, ATPase and permease component	COG1132	msbA; ATP-binding cassette, subfamily B, bacterial MsbA [EC:3.6.3.-]	K11085
1696	RB_MAG_00001_000000000144	6564	6750	f
1697	RB_MAG_00001_000000000144	6746	8156	r	J!!!V	J!!!V	tRNA nucleotidyltransferase/poly(A) polymerase!!!CRISPR/Cas system-associated endonuclease Cas3-HD	COG0617!!!COG2254
1698	RB_MAG_00001_000000000144	8164	8722	r	J	J	tRNA A37 threonylcarbamoyladenosine synthetase subunit TsaC/SUA5/YrdC	COG0009	tsaC, rimN, SUA5; L-threonylcarbamoyladenylate synthase [EC:2.7.7.87]	K07566
1699	RB_MAG_00001_000000000144	8778	9747	f	M	M	Glycosyltransferase involved in cell wall bisynthesis	COG0438
1700	RB_MAG_00001_000000000144	9751	10624	r	G	G	Glycosyltransferase, GT2 family	COG1216
1701	RB_MAG_00001_000000000144	10633	11350	r	G	G	Glycosyltransferase, GT2 family	COG1216	waaE, kdtX; (heptosyl)LPS beta-1,4-glucosyltransferase [EC:2.4.1.-]	K12984
1702	RB_MAG_00001_000000000145	2	671	f	F	F	Thymidylate synthase	COG0207	thyA, TYMS; thymidylate synthase [EC:2.1.1.45]	K00560
1703	RB_MAG_00001_000000000145	707	4490	f	V	V	Type I restriction-modification system, DNA methylase subunit!!!Restriction endonuclease S subunit	COG0286!!!COG0732	hsdM; type I restriction enzyme M protein [EC:2.1.1.72]	K03427
1704	RB_MAG_00001_000000000145	4493	5372	f	H	H	Dihydrofolate reductase	COG0262	DHFR, folA; dihydrofolate reductase [EC:1.5.1.3]	K00287
1705	RB_MAG_00001_000000000145	5416	7168	r	O	O	Periplasmic serine protease, ClpP class!!!Periplasmic serine protease, ClpP class	COG0616!!!COG0616	sppA; protease IV [EC:3.4.21.-]	K04773
1706	RB_MAG_00001_000000000145	7241	8372	f	F!!!H	F!!!H	7,8-dihydro-6-hydroxymethylpterin-pyrophosphokinase!!!Deoxyadenosine/deoxycytidine kinase	COG0801!!!COG1428
1707	RB_MAG_00001_000000000145	8509	8845	r
1708	RB_MAG_00001_000000000145	8868	9825	r	S	S	Uncharacterized protein YjaZ	COG5504
1709	RB_MAG_00001_000000000145	9885	10677	f	H	H	NH3-dependent NAD+ synthetase	COG0171	nadE; NAD+ synthase [EC:6.3.1.5]	K01916
1710	RB_MAG_00001_000000000145	10703	12644	r	L	L	DNA primase (bacterial type)	COG0358	dnaG; DNA primase [EC:2.7.7.101]	K02316
1711	RB_MAG_00001_000000000145	12682	13927	r	O	O	ATP-dependent protease Clp, ATPase subunit	COG1219	clpX, CLPX; ATP-dependent Clp protease ATP-binding subunit ClpX	K03544
1712	RB_MAG_00001_000000000145	14022	14682	r	O	O	ATP-dependent protease ClpP, protease subunit	COG0740	clpP, CLPP; ATP-dependent Clp protease, protease subunit [EC:3.4.21.92]	K01358
1713	RB_MAG_00001_000000000145	14846	16169	r	O	O	FKBP-type peptidyl-prolyl cis-trans isomerase (trigger factor)	COG0544	tig; trigger factor	K03545
1714	RB_MAG_00001_000000000145	16282	16630	r	S	S	Uncharacterized membrane protein YvlD, DUF360 family	COG1950	K08972; putative membrane protein	K08972
1715	RB_MAG_00001_000000000145	16737	17505	r	R!!!H	R!!!H	Pimeloyl-ACP methyl ester carboxylesterase	COG0596
1716	RB_MAG_00001_000000000145	17520	18237	r	H	H	Pyridoxine 5'-phosphate synthase PdxJ	COG0854	pdxJ; pyridoxine 5-phosphate synthase [EC:2.6.99.2]	K03474
1717	RB_MAG_00001_000000000146	1	436	r	E	E	Saccharopine dehydrogenase, NADP-dependent	COG1748
1718	RB_MAG_00001_000000000146	658	1033	f	S	S	Uncharacterized membrane protein YgdD, TMEM256/DUF423 family	COG2363
1719	RB_MAG_00001_000000000146	1159	2779	f	C	C	Phosphoenolpyruvate carboxykinase, ATP-dependent	COG1866	E4.1.1.49, pckA; phosphoenolpyruvate carboxykinase (ATP) [EC:4.1.1.49]	K01610
1720	RB_MAG_00001_000000000147	1	775	r
1721	RB_MAG_00001_000000000147	849	1710	f	E	E	Isopropylmalate/homocitrate/citramalate synthases	COG0119	E4.1.3.4, HMGCL, hmgL; hydroxymethylglutaryl-CoA lyase [EC:4.1.3.4]	K01640
1722	RB_MAG_00001_000000000147	1911	2250	f	J	J	Ribosomal protein S6	COG0360	RP-S6, MRPS6, rpsF; small subunit ribosomal protein S6	K02990
1723	RB_MAG_00001_000000000147	2253	2550	f	J	J	Ribosomal protein S18	COG0238	RP-S18, MRPS18, rpsR; small subunit ribosomal protein S18	K02963
1724	RB_MAG_00001_000000000147	2565	3018	f	J	J	Ribosomal protein L9	COG0359	RP-L9, MRPL9, rplI; large subunit ribosomal protein L9	K02939
1725	RB_MAG_00001_000000000147	3157	6304	f	P	P	Outer membrane receptor proteins, mostly Fe transport	COG1629
1726	RB_MAG_00001_000000000147	6371	6842	f
1727	RB_MAG_00001_000000000148	97	2686	r	O	O	ATP-dependent Clp protease ATP-binding subunit ClpA	COG0542	clpB; ATP-dependent Clp protease ATP-binding subunit ClpB	K03695
1728	RB_MAG_00001_000000000148	2855	3254	f	O	O	Negative regulator of GroEL, contains thioredoxin-like and TPR-like domains	COG3118
1729	RB_MAG_00001_000000000148	3250	4444	r
1730	RB_MAG_00001_000000000148	4456	5737	r	Q	Q	2-keto-4-pentenoate hydratase/2-oxohepta-3-ene-1,7-dioic acid hydratase (catechol pathway)	COG0179	FAH, fahA; fumarylacetoacetase [EC:3.7.1.2]	K01555
1731	RB_MAG_00001_000000000148	5823	6276	f
1732	RB_MAG_00001_000000000148	6287	7562	f	E	E	Glycine/serine hydroxymethyltransferase	COG0112	glyA, SHMT; glycine hydroxymethyltransferase [EC:2.1.2.1]	K00600
1733	RB_MAG_00001_000000000148	7725	9054	r	L	L	DNA anti-recombination protein (rearrangement mutator) RmuC	COG1322	rmuC; DNA recombination protein RmuC	K09760
1734	RB_MAG_00001_000000000148	9146	10535	r
1735	RB_MAG_00001_000000000148	10740	10887	r
1736	RB_MAG_00001_000000000148	10898	13265	r
1737	RB_MAG_00001_000000000149	470	1106	r	T	T	cAMP-binding domain of CRP or a regulatory subunit of cAMP-dependent protein kinases	COG0664
1738	RB_MAG_00001_000000000149	1102	1693	r	R!!!Q	R!!!Q	SAM-dependent methyltransferase	COG0500
1739	RB_MAG_00001_000000000149	1731	2028	r	O	O	Thiol-disulfide isomerase or thioredoxin	COG0526	trxA; thioredoxin 1	K03671
1740	RB_MAG_00001_000000000149	2032	2635	r	C	C	Cytochrome c, mono- and diheme variants	COG2010
1741	RB_MAG_00001_000000000149	2609	2879	r	P	P	Copper chaperone CopZ	COG2608
1742	RB_MAG_00001_000000000149	2962	3244	r	R!!!P	R!!!P	Glyoxylase or a related metal-dependent hydrolase, beta-lactamase superfamily II!!!Rhodanese-related sulfurtransferase!!!Rhodanese-related sulfurtransferase	COG0491!!!COG0607!!!COG0607
1743	RB_MAG_00001_000000000150	63	213	f
1744	RB_MAG_00001_000000000150	269	479	f
1745	RB_MAG_00001_000000000150	466	790	f	X	X	Plasmid stabilization system protein ParE	COG3668	parE1_3_4; toxin ParE1/3/4	K19092
1746	RB_MAG_00001_000000000150	1062	1533	f
1747	RB_MAG_00001_000000000150	1841	2396	r	O	O	Thiol-disulfide isomerase or thioredoxin	COG0526
1748	RB_MAG_00001_000000000150	2414	2897	f	S	S	Uncharacterized membrane protein YGL010W	COG4539
1749	RB_MAG_00001_000000000150	2910	4761	f	M	M	Outer membrane protein OmpA and related peptidoglycan-associated (lipo)proteins	COG2885
1750	RB_MAG_00001_000000000150	4757	5060	f
1751	RB_MAG_00001_000000000151	2	98	f
1752	RB_MAG_00001_000000000151	134	332	f
1753	RB_MAG_00001_000000000151	414	4845	r	U	U	Autotransporter translocation and assembly factor TamB	COG2911
1754	RB_MAG_00001_000000000151	4940	5969	f	J	J	tRNA A37 threonylcarbamoyltransferase TsaD	COG0533	KAE1, tsaD, QRI7; N6-L-threonylcarbamoyladenine synthase [EC:2.3.1.234]	K01409
1755	RB_MAG_00001_000000000151	5970	6690	r	F	F	DNA/RNA endonuclease G, NUC1	COG1864	ENDOG; endonuclease G, mitochondrial	K01173
1756	RB_MAG_00001_000000000151	6789	8106	r	C	C	Pyruvate/2-oxoglutarate dehydrogenase complex, dihydrolipoamide acyltransferase (E2) component	COG0508	DLST, sucB; 2-oxoglutarate dehydrogenase E2 component (dihydrolipoamide succinyltransferase) [EC:2.3.1.61]	K00658
1757	RB_MAG_00001_000000000151	8228	9599	r	H	H	Coproporphyrinogen III oxidase or related Fe-S oxidoreductase	COG0635	hemN, hemZ; oxygen-independent coproporphyrinogen III oxidase [EC:1.3.98.3]	K02495
1758	RB_MAG_00001_000000000151	9667	10690	r	H	H	Uroporphyrinogen-III decarboxylase	COG0407	hemE, UROD; uroporphyrinogen decarboxylase [EC:4.1.1.37]	K01599
1759	RB_MAG_00001_000000000151	10728	12021	r	H	H	Glutamate-1-semialdehyde aminotransferase	COG0001	hemL; glutamate-1-semialdehyde 2,1-aminomutase [EC:5.4.3.8]	K01845
1760	RB_MAG_00001_000000000151	12074	13040	r	H	H	Delta-aminolevulinic acid dehydratase, porphobilinogen synthase	COG0113	hemB, ALAD; porphobilinogen synthase [EC:4.2.1.24]	K01698
1761	RB_MAG_00001_000000000151	13044	14637	r	H	H	Porphobilinogen deaminase!!!Uroporphyrinogen-III synthase	COG0181!!!COG1587	hemC, HMBS; hydroxymethylbilane synthase [EC:2.5.1.61]	K01749
1762	RB_MAG_00001_000000000151	14620	15892	r	H	H	Glutamyl-tRNA reductase	COG0373	hemA; glutamyl-tRNA reductase [EC:1.2.1.70]	K02492
1763	RB_MAG_00001_000000000151	16081	16960	f	K	K	AraC-type DNA-binding domain and AraC-containing proteins	COG2207
1764	RB_MAG_00001_000000000152	51	1332	r	E	E	Histidinol dehydrogenase	COG0141	hisD; histidinol dehydrogenase [EC:1.1.1.23]	K00013
1765	RB_MAG_00001_000000000152	1336	2194	r	E	E	ATP phosphoribosyltransferase	COG0040	hisG; ATP phosphoribosyltransferase [EC:2.4.2.17]	K00765
1766	RB_MAG_00001_000000000152	2442	3705	r	E	E	Threonine dehydratase	COG1171	E4.3.1.19, ilvA, tdcB; threonine dehydratase [EC:4.3.1.19]	K01754
1767	RB_MAG_00001_000000000152	3707	5213	r	E!!!H	E!!!H	Ketol-acid reductoisomerase!!!Ketol-acid reductoisomerase	COG0059!!!COG0059	ilvC; ketol-acid reductoisomerase [EC:1.1.1.86]	K00053
1768	RB_MAG_00001_000000000152	5217	5745	r	E	E	Acetolactate synthase, small subunit	COG0440	E2.2.1.6S, ilvH, ilvN; acetolactate synthase I/III small subunit [EC:2.2.1.6]	K01653
1769	RB_MAG_00001_000000000152	5747	7481	r	E!!!H	E!!!H	Acetolactate synthase large subunit or other thiamine pyrophosphate-requiring enzyme	COG0028	E2.2.1.6L, ilvB, ilvG, ilvI; acetolactate synthase I/II/III large subunit [EC:2.2.1.6]	K01652
1770	RB_MAG_00001_000000000152	7650	8742	r	E!!!G	E!!!G	Dihydroxyacid dehydratase/phosphogluconate dehydratase	COG0129
1771	RB_MAG_00001_000000000153	249	1953	r	S!!!J	S!!!J	Lysyl-tRNA synthetase (class II)!!!Uncharacterized membrane protein	COG1190!!!COG2512	KARS, lysS; lysyl-tRNA synthetase, class II [EC:6.1.1.6]	K04567
1772	RB_MAG_00001_000000000153	2227	3781	r	I!!!R	I!!!R	Choline dehydrogenase or related flavoprotein	COG2303	choD; cholesterol oxidase [EC:1.1.3.6]	K03333
1773	RB_MAG_00001_000000000153	3848	4646	r	I!!!Q!!!R	I!!!Q!!!R	NAD(P)-dependent dehydrogenase, short-chain alcohol dehydrogenase family	COG1028
1774	RB_MAG_00001_000000000153	4642	5077	r	P	P	Predicted flavoprotein CzcO associated with the cation diffusion facilitator CzcD	COG2072
1775	RB_MAG_00001_000000000154	0	1620	r	V	V	ABC-type bacteriocin/lantibiotic exporters, contain an N-terminal double-glycine peptidase domain	COG2274
1776	RB_MAG_00001_000000000154	1726	2248	r	O	O	Thiol-disulfide isomerase or thioredoxin	COG0526
1777	RB_MAG_00001_000000000154	2567	3209	r
1778	RB_MAG_00001_000000000154	3192	4683	r	L	L	DNA mismatch repair ATPase MutS	COG0249
1779	RB_MAG_00001_000000000154	4748	4907	r
1780	RB_MAG_00001_000000000154	5154	5379	f
1781	RB_MAG_00001_000000000154	5459	5681	f	X	X	Plasmid stabilization system protein ParE	COG3668
1782	RB_MAG_00001_000000000154	5843	6044	f
1783	RB_MAG_00001_000000000154	6155	6299	f
1784	RB_MAG_00001_000000000154	6291	7566	r	J	J	Seryl-tRNA synthetase	COG0172	SARS, serS; seryl-tRNA synthetase [EC:6.1.1.11]	K01875
1785	RB_MAG_00001_000000000154	7601	8543	r	H	H	FAD synthase	COG0196	ribF; riboflavin kinase / FMN adenylyltransferase [EC:2.7.1.26 2.7.7.2]	K11753
1786	RB_MAG_00001_000000000154	8750	12590	f	O	O	Regulatory P domain of the subtilisin-like proprotein convertases and other proteases	COG4935
1787	RB_MAG_00001_000000000154	12611	13529	f	M	M	Membrane protein involved in colicin uptake	COG3064
1788	RB_MAG_00001_000000000154	13679	16475	f	P	P	Outer membrane receptor proteins, mostly Fe transport!!!Outer membrane receptor for ferrienterochelin and colicins	COG1629!!!COG4771	TC.FEV.OM; iron complex outermembrane recepter protein	K02014
1789	RB_MAG_00001_000000000155	1	2029	f	K	K	Leucine-rich repeat (LRR) protein	COG4886
1790	RB_MAG_00001_000000000155	2051	3026	f
1791	RB_MAG_00001_000000000155	3355	5536	f	R!!!T	R!!!T	Tetratricopeptide (TPR) repeat!!!Sensor histidine kinase YesM	COG0457!!!COG2972
1792	RB_MAG_00001_000000000155	5532	6267	f	K!!!T	K!!!T	DNA-binding response regulator, LytR/AlgR family	COG3279	K02477; two-component system, LytTR family, response regulator	K02477
1793	RB_MAG_00001_000000000155	6278	7070	r	M	M	Glutamate racemase	COG0796	murI; glutamate racemase [EC:5.1.1.3]	K01776
1794	RB_MAG_00001_000000000155	7132	7633	r	M!!!O	M!!!O	Periplasmic chaperone for outer membrane proteins, Skp family	COG2825	hlpA, ompH; outer membrane protein	K06142
1795	RB_MAG_00001_000000000155	7649	8438	r	M!!!O	M!!!O	Periplasmic chaperone for outer membrane proteins, Skp family	COG2825	hlpA, ompH; outer membrane protein	K06142
1796	RB_MAG_00001_000000000155	8502	11061	r	M	M	Outer membrane protein assembly factor BamA	COG4775	SAM50, TOB55, bamA; outer membrane protein insertion porin family	K07277
1797	RB_MAG_00001_000000000155	11050	11806	r	I	I	Undecaprenyl pyrophosphate synthase	COG0020	uppS; undecaprenyl diphosphate synthase [EC:2.5.1.31]	K00806
1798	RB_MAG_00001_000000000155	11812	12493	r	M	M	Opacity protein and related surface antigens	COG3637
1799	RB_MAG_00001_000000000155	12603	13491	r	F	F	NAD kinase	COG0061	ppnK, NADK; NAD+ kinase [EC:2.7.1.23]	K00858
1800	RB_MAG_00001_000000000155	13494	14154	r	T	T	CBS domain	COG0517
1801	RB_MAG_00001_000000000156	255	765	f	M	M	Periplasmic protein TonB, links inner and outer membranes	COG0810
1802	RB_MAG_00001_000000000156	852	1590	f	F	F	Deoxyribose-phosphate aldolase	COG0274	deoC, DERA; deoxyribose-phosphate aldolase [EC:4.1.2.4]	K01619
1803	RB_MAG_00001_000000000156	1591	2167	f	R	R	Acetyltransferase (isoleucine patch superfamily)	COG0110	wbpD, wlbB; UDP-2-acetamido-3-amino-2,3-dideoxy-glucuronate N-acetyltransferase [EC:2.3.1.201]	K13018
1804	RB_MAG_00001_000000000156	2175	4245	f	M	M	Periplasmic protein TonB, links inner and outer membranes	COG0810
1805	RB_MAG_00001_000000000157	1	637	f	E	E	Histidinol dehydrogenase	COG0141
1806	RB_MAG_00001_000000000157	633	1671	f	E	E	Histidinol-phosphate/aromatic aminotransferase or cobyric acid decarboxylase	COG0079	hisC; histidinol-phosphate aminotransferase [EC:2.6.1.9]	K00817
1807	RB_MAG_00001_000000000157	1672	2806	f	E	E	Imidazoleglycerol phosphate dehydratase HisB!!!Histidinol phosphatase or a related phosphatase	COG0131!!!COG0241	hisB; imidazoleglycerol-phosphate dehydratase / histidinol-phosphatase [EC:4.2.1.19 3.1.3.15]	K01089
1808	RB_MAG_00001_000000000157	2805	3387	f	E	E	Imidazoleglycerol phosphate synthase glutamine amidotransferase subunit HisH	COG0118	hisH; imidazole glycerol-phosphate synthase subunit HisH [EC:4.3.2.10]	K02501
1809	RB_MAG_00001_000000000157	3383	4109	f	E	E	Phosphoribosylformimino-5-aminoimidazole carboxamide ribonucleotide (ProFAR) isomerase	COG0106	hisA; phosphoribosylformimino-5-aminoimidazole carboxamide ribotide isomerase [EC:5.3.1.16]	K01814
1810	RB_MAG_00001_000000000157	4098	4854	f	E	E	Imidazole glycerol phosphate synthase subunit HisF	COG0107	hisF; imidazole glycerol-phosphate synthase subunit HisF [EC:4.3.2.10]	K02500
1811	RB_MAG_00001_000000000157	4850	5456	f	E	E	Phosphoribosyl-AMP cyclohydrolase!!!Phosphoribosyl-ATP pyrophosphohydrolase	COG0139!!!COG0140	hisIE; phosphoribosyl-ATP pyrophosphohydrolase / phosphoribosyl-AMP cyclohydrolase [EC:3.6.1.31 3.5.4.19]	K11755
1812	RB_MAG_00001_000000000157	5852	6470	f	E	E	N-acetylglutamate synthase or related acetyltransferase, GNAT family	COG1246
1813	RB_MAG_00001_000000000157	6466	7651	f	E	E	Argininosuccinate synthase	COG0137	argG, ASS1; argininosuccinate synthase [EC:6.3.4.5]	K01940
1814	RB_MAG_00001_000000000157	7647	8598	f	E	E	N-acetyl-gamma-glutamylphosphate reductase	COG0002	argC; N-acetyl-gamma-glutamyl-phosphate reductase [EC:1.2.1.38]	K00145
1815	RB_MAG_00001_000000000158	2	830	r	M	M	Glycosyltransferase involved in cell wall bisynthesis	COG0438
1816	RB_MAG_00001_000000000158	1081	2704	r	C	C	Pyruvate/2-oxoglutarate dehydrogenase complex, dihydrolipoamide acyltransferase (E2) component!!!Pyruvate/2-oxoglutarate dehydrogenase complex, dihydrolipoamide acyltransferase (E2) component	COG0508!!!COG0508	DLAT, aceF, pdhC; pyruvate dehydrogenase E2 component (dihydrolipoamide acetyltransferase) [EC:2.3.1.12]	K00627
1817	RB_MAG_00001_000000000158	2703	3699	r	C	C	TPP-dependent pyruvate or acetoin dehydrogenase subunit alpha	COG1071	PDHA, pdhA; pyruvate dehydrogenase E1 component alpha subunit [EC:1.2.4.1]	K00161
1818	RB_MAG_00001_000000000158	3930	4857	r	X	X	Transposase and inactivated derivatives, IS5 family	COG3039
1819	RB_MAG_00001_000000000158	4973	5183	f
1820	RB_MAG_00001_000000000159	1	991	r	H	H	Coproporphyrinogen III oxidase or related Fe-S oxidoreductase	COG0635
1821	RB_MAG_00001_000000000159	996	1503	r	L	L	Holliday junction resolvasome RuvABC endonuclease subunit	COG0817	ruvC; crossover junction endodeoxyribonuclease RuvC [EC:3.1.22.4]	K01159
1822	RB_MAG_00001_000000000159	1572	2520	f	S	S	Uncharacterized membrane protein YbhN, UPF0104 family	COG0392
1823	RB_MAG_00001_000000000159	2522	3644	f	N	N	Glycosyltransferase, catalytic subunit of cellulose synthase and poly-beta-1,6-N-acetylglucosamine synthase	COG1215
1824	RB_MAG_00001_000000000159	3672	4413	f	S	S	Uncharacterized membrane protein, YccA/Bax inhibitor family	COG4760
1825	RB_MAG_00001_000000000159	4640	5312	r	J	J	tRNA U34 5-methylaminomethyl-2-thiouridine-forming methyltransferase MnmC	COG4121
1826	RB_MAG_00001_000000000159	5410	6481	f	E!!!H	E!!!H	Branched-chain amino acid aminotransferase/4-amino-4-deoxychorismate lyase	COG0115	E2.6.1.42, ilvE; branched-chain amino acid aminotransferase [EC:2.6.1.42]	K00826
1827	RB_MAG_00001_000000000159	6622	7009	r	R	R	Predicted phosphohydrolase, Cof family, HAD superfamily	COG4696
1828	RB_MAG_00001_000000000159	7061	7253	f
1829	RB_MAG_00001_000000000159	7249	7813	r	L	L	3-methyladenine DNA glycosylase Tag	COG2818	tag; DNA-3-methyladenine glycosylase I [EC:3.2.2.20]	K01246
1830	RB_MAG_00001_000000000159	7891	8296	f
1831	RB_MAG_00001_000000000160	260	3374	f	O!!!C	O!!!C	ABC-type transport system involved in cytochrome c biogenesis, permease component!!!Cytochrome c biogenesis protein ResB!!!Cytochrome c biogenesis protein ResB	COG0755!!!COG1333!!!COG1333	resB, ccs1; cytochrome c biogenesis protein	K07399
1832	RB_MAG_00001_000000000160	3472	4048	f
1833	RB_MAG_00001_000000000160	4109	5858	r	M	M	LysM repeat	COG1388
1834	RB_MAG_00001_000000000160	5910	7446	r	F	F	GMP synthase - Glutamine amidotransferase domain!!!GMP synthase, PP-ATPase domain/subunit	COG0518!!!COG0519	guaA, GMPS; GMP synthase (glutamine-hydrolysing) [EC:6.3.5.2]	K01951
1835	RB_MAG_00001_000000000160	7510	8482	r	X	X	Transposase and inactivated derivatives, IS30 family	COG2826	K07482; transposase, IS30 family	K07482
1836	RB_MAG_00001_000000000160	8926	9082	r
1837	RB_MAG_00001_000000000161	84	801	f	K!!!J	K!!!J	Transcriptional and/or translational regulatory protein YebC/TACO1	COG0217	TACO1; translational activator of cytochrome c oxidase 1	K18189
1838	RB_MAG_00001_000000000161	1057	1687	r	C	C	Nitroreductase	COG0778	nfnB, nfsB; nitroreductase / dihydropteridine reductase [EC:1.-.-.- 1.5.1.34]	K10679
1839	RB_MAG_00001_000000000161	1880	3152	f
1840	RB_MAG_00001_000000000161	3312	4803	r	E	E	Carboxypeptidase C (cathepsin A)	COG2939
1841	RB_MAG_00001_000000000161	4868	7322	r	C	C	Pyruvate/2-oxoglutarate/acetoin dehydrogenase complex, dehydrogenase (E1) component!!!TPP-dependent pyruvate or acetoin dehydrogenase subunit alpha	COG0022!!!COG1071
1842	RB_MAG_00001_000000000161	7403	10223	r	E	E	Aminopeptidase N	COG0308
1843	RB_MAG_00001_000000000161	10219	11482	r	L	L	Exonuclease III	COG0708
1844	RB_MAG_00001_000000000161	11488	12193	r	R	R	Predicted Rossmann fold nucleotide-binding protein	COG1611
1845	RB_MAG_00001_000000000161	12246	15072	r	L	L	Excinuclease UvrABC ATPase subunit	COG0178	uvrA; excinuclease ABC subunit A	K03701
1846	RB_MAG_00001_000000000161	15241	15469	f	K!!!T	K!!!T	Phage shock protein PspC (stress-responsive transcriptional regulator)	COG1983
1847	RB_MAG_00001_000000000161	15465	16461	f	P	P	K+/H+ antiporter YhaU, regulatory subunit KhtT!!!Voltage-gated potassium channel Kch	COG0490!!!COG1226
1848	RB_MAG_00001_000000000161	16546	18127	f	E	E	Na+/alanine symporter	COG1115	TC.AGCS; alanine or glycine:cation symporter, AGCS family	K03310
1849	RB_MAG_00001_000000000161	18143	18557	f	L	L	DNA uptake protein ComE and related DNA-binding proteins!!!DNA uptake protein ComE and related DNA-binding proteins	COG1555!!!COG1555
1850	RB_MAG_00001_000000000162	212	404	r	K	K	Cold shock protein, CspA family	COG1278
1851	RB_MAG_00001_000000000162	520	967	r	V	V	Type I site-specific restriction endonuclease, part of a restriction-modification system	COG4096
1852	RB_MAG_00001_000000000162	1050	2055	f	L	L	DNA polymerase III, delta subunit	COG1466	holA; DNA polymerase III subunit delta [EC:2.7.7.7]	K02340
1853	RB_MAG_00001_000000000162	2085	2859	r	P!!!H	P!!!H	ABC-type cobalamin/Fe3+-siderophores transport system, ATPase component	COG1120			PvuD-family-ATP-binding-protein	None
1854	RB_MAG_00001_000000000162	2861	3578	r
1855	RB_MAG_00001_000000000162	3580	4408	r	K	K	DNA-directed RNA polymerase specialized sigma subunit, sigma24 family	COG1595
1856	RB_MAG_00001_000000000162	4374	5400	r	P	P	ABC-type Fe3+-siderophore transport system, permease component	COG0609	ABC.FEV.P; iron complex transport system permease protein	K02015	FpvE-family-permease	None
1857	RB_MAG_00001_000000000162	5402	5972	r	F	F	Inosine/xanthosine triphosphate pyrophosphatase, all-alpha NTP-PPase family	COG0127	rdgB; XTP/dITP diphosphohydrolase [EC:3.6.1.66]	K02428
1858	RB_MAG_00001_000000000162	5993	6455	r	K	K	DNA-binding transcriptional regulator, Lrp family	COG1522
1859	RB_MAG_00001_000000000162	6618	7869	f	E	E	Cystathionine beta-lyase/cystathionine gamma-synthase	COG0626
1860	RB_MAG_00001_000000000162	7882	8356	r	J	J	23S rRNA pseudoU1915 N3-methylase RlmH	COG1576	rlmH; 23S rRNA (pseudouridine1915-N3)-methyltransferase [EC:2.1.1.177]	K00783
1861	RB_MAG_00001_000000000162	8415	9324	f	H	H	Nicotinate-nucleotide pyrophosphorylase	COG0157	nadC, QPRT; nicotinate-nucleotide pyrophosphorylase (carboxylating) [EC:2.4.2.19]	K00767
1862	RB_MAG_00001_000000000163	16	802	r	E	E	Indole-3-glycerol phosphate synthase	COG0134
1863	RB_MAG_00001_000000000163	842	1199	r
1864	RB_MAG_00001_000000000163	1205	2198	r	E	E	Anthranilate phosphoribosyltransferase	COG0547	trpD; anthranilate phosphoribosyltransferase [EC:2.4.2.18]	K00766
1865	RB_MAG_00001_000000000163	2281	2857	r	E!!!H	E!!!H	Anthranilate/para-aminobenzoate synthase component II	COG0512	trpG; anthranilate synthase component II [EC:4.1.3.27]	K01658
1866	RB_MAG_00001_000000000163	2907	4299	r	E!!!H	E!!!H	Anthranilate/para-aminobenzoate synthases component I	COG0147	trpE; anthranilate synthase component I [EC:4.1.3.27]	K01657
1867	RB_MAG_00001_000000000163	4600	4690	f
1868	RB_MAG_00001_000000000163	4732	6397	f	E	E	Asparagine synthetase B (glutamine-hydrolyzing)	COG0367	asnB, ASNS; asparagine synthase (glutamine-hydrolysing) [EC:6.3.5.4]	K01953
1869	RB_MAG_00001_000000000164	0	306	f
1870	RB_MAG_00001_000000000164	302	1091	r	C	C	Polyphosphate kinase 2, PPK2 family	COG2326	ppk2; polyphosphate kinase [EC:2.7.4.1]	K22468
1871	RB_MAG_00001_000000000164	1093	1942	r	C	C	Polyphosphate kinase 2, PPK2 family	COG2326	ppk2; polyphosphate kinase [EC:2.7.4.1]	K22468
1872	RB_MAG_00001_000000000164	2041	3286	r	H	H	7-keto-8-aminopelargonate synthetase or related enzyme	COG0156
1873	RB_MAG_00001_000000000164	3414	4452	r	E	E	Cysteine synthase	COG0031	CBS; cystathionine beta-synthase [EC:4.2.1.22]	K01697
1874	RB_MAG_00001_000000000164	4494	6561	r	E	E	Protease II	COG1770	ptrB; oligopeptidase B [EC:3.4.21.83]	K01354
1875	RB_MAG_00001_000000000164	6622	7183	r	I	I	1-acyl-sn-glycerol-3-phosphate acyltransferase	COG0204
1876	RB_MAG_00001_000000000164	7445	9635	r	L	L	Superfamily II DNA helicase RecQ	COG0514	recQ; ATP-dependent DNA helicase RecQ [EC:3.6.4.12]	K03654
1877	RB_MAG_00001_000000000164	9715	10681	f	M!!!T!!!G	M!!!T!!!G	CBS domain!!!D-arabinose 5-phosphate isomerase GutQ	COG0517!!!COG0794	kdsD, kpsF; arabinose-5-phosphate isomerase [EC:5.3.1.13]	K06041
1878	RB_MAG_00001_000000000164	10682	11501	f	U	U	Sec-independent protein secretion pathway component TatC	COG0805	tatC; sec-independent protein translocase protein TatC	K03118
1879	RB_MAG_00001_000000000164	11527	12262	f	M	M	ABC-type lipopolysaccharide export system, ATPase component	COG1137	E7.4.2.2; nonpolar-amino-acid-transporting ATPase [EC:7.4.2.2]	K10822
1880	RB_MAG_00001_000000000164	12288	13026	r	I	I	Phosphatidylserine synthase	COG1183	CHO1, pssA; CDP-diacylglycerol---serine O-phosphatidyltransferase [EC:2.7.8.8]	K17103
1881	RB_MAG_00001_000000000164	13118	14093	f	R	R	Predicted hydrolase of the alpha/beta-hydrolase fold	COG0429
1882	RB_MAG_00001_000000000164	14041	15235	f	I	I	Long-chain fatty acid transport protein	COG2067
1883	RB_MAG_00001_000000000164	15238	16405	f
1884	RB_MAG_00001_000000000164	16391	17774	r	M!!!O	M!!!O	NDP-sugar epimerase, includes UDP-GlcNAc-inverting 4,6-dehydratase FlaA1 and capsular polysaccharide biosynthesis protein EpsC!!!Sugar transferase involved in LPS biosynthesis (colanic, teichoic acid)	COG1086!!!COG2148
1885	RB_MAG_00001_000000000164	17751	18984	r	M	M	Glycosyltransferase involved in cell wall bisynthesis	COG0438
1886	RB_MAG_00001_000000000164	18990	20370	r	H	H	Phenylacetate-coenzyme A ligase PaaK, adenylate-forming domain family	COG1541	paaK; phenylacetate-CoA ligase [EC:6.2.1.30]	K01912
1887	RB_MAG_00001_000000000164	20371	21385	r	M	M	Glycosyltransferase involved in cell wall bisynthesis	COG0438
1888	RB_MAG_00001_000000000164	21377	22700	r	M	M	O-antigen ligase	COG3307
1889	RB_MAG_00001_000000000164	22699	23719	r	M	M	Glycosyltransferase involved in cell wall bisynthesis	COG0438
1890	RB_MAG_00001_000000000164	23763	24882	r	M	M	Glycosyltransferase involved in cell wall bisynthesis	COG0438
1891	RB_MAG_00001_000000000164	24969	26550	r	M	M	Phosphoethanolamine transferase for periplasmic glucans (OPG), alkaline phosphatase superfamily	COG2194	eptC; heptose-I-phosphate ethanolaminephosphotransferase [EC:2.7.8.-]	K19353
1892	RB_MAG_00001_000000000164	26593	27556	r	G	G	Glycosyltransferase, GT2 family	COG1216
1893	RB_MAG_00001_000000000164	27575	28958	r	G	G	Glycosyltransferase, GT2 family	COG1216
1894	RB_MAG_00001_000000000165	0	168	r
1895	RB_MAG_00001_000000000165	242	1061	r	M	M	3-deoxy-D-manno-octulosonic acid (KDO) 8-phosphate synthase	COG2877	kdsA; 2-dehydro-3-deoxyphosphooctonate aldolase (KDO 8-P synthase) [EC:2.5.1.55]	K01627
1896	RB_MAG_00001_000000000165	1119	6312	r	R	R	Uncharacterized conserved protein YfaS, alpha-2-macroglobulin family	COG2373	K06894; uncharacterized protein	K06894
1897	RB_MAG_00001_000000000166	0	102	f
1898	RB_MAG_00001_000000000166	118	1279	f	I	I	Acyl-CoA dehydrogenase related to the alkylation response protein AidB	COG1960
1899	RB_MAG_00001_000000000166	1368	1566	f	J	J	Ribosomal protein S21	COG0828	RP-S21, MRPS21, rpsU; small subunit ribosomal protein S21	K02970
1900	RB_MAG_00001_000000000166	1631	2519	f	L	L	Site-specific recombinase XerD	COG4974
1901	RB_MAG_00001_000000000166	2525	2831	f	J	J	Ribosome-associated translation inhibitor RaiA	COG1544
1902	RB_MAG_00001_000000000166	3426	4611	f	J	J	Translation elongation factor EF-Tu, a GTPase	COG0050	tuf, TUFM; elongation factor Tu	K02358
1903	RB_MAG_00001_000000000166	4802	4991	f	U	U	Preprotein translocase subunit SecE	COG0690	secE; preprotein translocase subunit SecE	K03073
1904	RB_MAG_00001_000000000166	5005	5557	f	K	K	Transcription antitermination factor NusG	COG0250	nusG; transcription termination/antitermination protein NusG	K02601
1905	RB_MAG_00001_000000000166	5633	6071	f	J	J	Ribosomal protein L11	COG0080	RP-L11, MRPL11, rplK; large subunit ribosomal protein L11	K02867
1906	RB_MAG_00001_000000000166	6093	6786	f	J	J	Ribosomal protein L1	COG0081	RP-L1, MRPL1, rplA; large subunit ribosomal protein L1	K02863
1907	RB_MAG_00001_000000000166	6796	7312	f	J	J	Ribosomal protein L10	COG0244	RP-L10, MRPL10, rplJ; large subunit ribosomal protein L10	K02864
1908	RB_MAG_00001_000000000166	7359	7734	f	J	J	Ribosomal protein L7/L12	COG0222	RP-L7, MRPL12, rplL; large subunit ribosomal protein L7/L12	K02935
1909	RB_MAG_00001_000000000166	7845	11670	f	K	K	DNA-directed RNA polymerase, beta subunit/140 kD subunit!!!DNA-directed RNA polymerase, beta subunit/140 kD subunit	COG0085!!!COG0085	rpoB; DNA-directed RNA polymerase subunit beta [EC:2.7.7.6]	K03043
1910	RB_MAG_00001_000000000166	11751	16029	f	K	K	DNA-directed RNA polymerase, beta' subunit/160 kD subunit	COG0086	rpoC; DNA-directed RNA polymerase subunit beta' [EC:2.7.7.6]	K03046
1911	RB_MAG_00001_000000000166	16033	16348	f	T	T	CheY chemotaxis protein or a CheY-like REC (receiver) domain!!!Signal transduction histidine kinase regulating C4-dicarboxylate transport system	COG0784!!!COG4191
1912	RB_MAG_00001_000000000166	16409	16739	f	S	S	Uncharacterized protein	COG4323
1913	RB_MAG_00001_000000000166	16747	17182	f
1914	RB_MAG_00001_000000000166	17178	18243	r	E	E	Chorismate synthase	COG0082	aroC; chorismate synthase [EC:4.2.3.5]	K01736
1915	RB_MAG_00001_000000000167	2	320	f	E	E	Tryptophan synthase beta chain	COG0133
1916	RB_MAG_00001_000000000167	496	1264	f	E	E	Tryptophan synthase alpha chain	COG0159	trpA; tryptophan synthase alpha chain [EC:4.2.1.20]	K01695
1917	RB_MAG_00001_000000000167	1270	2731	r	C	C	Cytochrome c, mono- and diheme variants	COG2010
1918	RB_MAG_00001_000000000167	3545	5270	r	H	H	Outer membrane cobalamin receptor protein	COG4206
1919	RB_MAG_00001_000000000167	5338	8362	r	R	R	Tetratricopeptide (TPR) repeat!!!Periplasmic TolA-binding protein (function unknown)!!!Periplasmic TolA-binding protein (function unknown)!!!Periplasmic TolA-binding protein (function unknown)	COG0457!!!COG1729!!!COG1729!!!COG1729
1920	RB_MAG_00001_000000000167	8456	9680	r	O	O	Thiol-disulfide isomerase or thioredoxin	COG0526
1921	RB_MAG_00001_000000000167	9786	10461	f	D	D	ABC-type ATPase involved in cell division	COG2884	ftsE; cell division transport system ATP-binding protein	K09812
1922	RB_MAG_00001_000000000167	10465	11551	r	M	M	Glycosyltransferase involved in cell wall bisynthesis	COG0438
1923	RB_MAG_00001_000000000167	11576	12662	r	M	M	Glycosyltransferase involved in cell wall bisynthesis	COG0438
1924	RB_MAG_00001_000000000167	12942	13899	r	E	E	5,10-methylenetetrahydrofolate reductase	COG0685	metF, MTHFR; methylenetetrahydrofolate reductase (NADPH) [EC:1.5.1.20]	K00297
1925	RB_MAG_00001_000000000167	14015	15200	r	E	E	Methionine synthase I, cobalamin-binding domain	COG1410	metH, MTR; 5-methyltetrahydrofolate--homocysteine methyltransferase [EC:2.1.1.13]	K00548
1926	RB_MAG_00001_000000000168	0	366	f	M!!!N	M!!!N	Lipopolysaccharide export LptBFGC system, permease protein LptF	COG0795
1927	RB_MAG_00001_000000000168	376	1282	f	R!!!E!!!G	R!!!E!!!G	Permease of the drug/metabolite transporter (DMT) superfamily	COG0697
1928	RB_MAG_00001_000000000168	1344	2298	f	I	I	Acetyl-CoA carboxylase alpha subunit	COG0825	accA; acetyl-CoA carboxylase carboxyl transferase subunit alpha [EC:6.4.1.2 2.1.3.15]	K01962
1929	RB_MAG_00001_000000000168	2446	4027	f	F	F	NAD(P)H-hydrate repair enzyme Nnr, NAD(P)H-hydrate epimerase domain!!!NAD(P)H-hydrate repair enzyme Nnr, NAD(P)H-hydrate dehydratase domain	COG0062!!!COG0063	AIBP, nnrE; NAD(P)H-hydrate epimerase [EC:5.1.99.6]	K17759
1930	RB_MAG_00001_000000000168	4167	5163	r	O	O	Thiol-disulfide isomerase or thioredoxin	COG0526
1931	RB_MAG_00001_000000000168	5167	6196	r	O	O	Thiol-disulfide isomerase or thioredoxin	COG0526
1932	RB_MAG_00001_000000000168	6259	8803	r	O	O	ATP-dependent Clp protease ATP-binding subunit ClpA	COG0542	clpC; ATP-dependent Clp protease ATP-binding subunit ClpC	K03696
1933	RB_MAG_00001_000000000168	9130	10711	f	L	L	DNA gyrase/topoisomerase IV, subunit A	COG0188
1934	RB_MAG_00001_000000000169	2	1325	f	P	P	Sulfate permease or related transporter, MFS superfamily	COG0659
1935	RB_MAG_00001_000000000169	1422	3153	f	P	P	Sulfate permease or related transporter, MFS superfamily	COG0659	TC.SULP; sulfate permease, SulP family	K03321
1936	RB_MAG_00001_000000000169	3260	4682	f	R!!!P	R!!!P	Glyoxylase or a related metal-dependent hydrolase, beta-lactamase superfamily II!!!Rhodanese-related sulfurtransferase!!!Rhodanese-related sulfurtransferase	COG0491!!!COG0607!!!COG0607
1937	RB_MAG_00001_000000000169	4766	5036	f	P	P	Copper chaperone CopZ	COG2608
1938	RB_MAG_00001_000000000169	5043	5358	f	C	C	Cytochrome c, mono- and diheme variants	COG2010
1939	RB_MAG_00001_000000000170	469	970	r	R	R	Ketosteroid isomerase homolog	COG4319
1940	RB_MAG_00001_000000000170	1040	2522	r	C	C	Na+/H+ antiporter NhaC	COG1757
1941	RB_MAG_00001_000000000170	2522	2672	r
1942	RB_MAG_00001_000000000170	2849	3395	r	S	S	General stress protein 26 (function unknown)	COG3871
1943	RB_MAG_00001_000000000170	3399	4395	r	C	C	Glycerol-3-phosphate dehydrogenase	COG0240	gpsA; glycerol-3-phosphate dehydrogenase (NAD(P)+) [EC:1.1.1.94]	K00057
1944	RB_MAG_00001_000000000170	4563	6021	f	M	M	Membrane protein involved in the export of O-antigen and teichoic acid	COG2244
1945	RB_MAG_00001_000000000170	6060	6492	f	F!!!V	F!!!V	dUTPase	COG0756	dut, DUT; dUTP pyrophosphatase [EC:3.6.1.23]	K01520
1946	RB_MAG_00001_000000000170	6666	6885	r	L	L	RecA/RadA recombinase	COG0468
1947	RB_MAG_00001_000000000171	2	605	f	E	E	Threonine aldolase	COG2008	ltaE; threonine aldolase [EC:4.1.2.48]	K01620
1948	RB_MAG_00001_000000000171	617	1574	r	I	I	Membrane-associated phospholipid phosphatase	COG0671
1949	RB_MAG_00001_000000000171	1733	2381	f	O	O	Peptide methionine sulfoxide reductase MsrA	COG0225	msrA; peptide-methionine (S)-S-oxide reductase [EC:1.8.4.11]	K07304
1950	RB_MAG_00001_000000000171	2422	2710	f
1951	RB_MAG_00001_000000000171	2706	3009	r
1952	RB_MAG_00001_000000000171	3092	3731	r	S	S	Uncharacterized protein	COG5403
1953	RB_MAG_00001_000000000171	3893	5201	f	C	C	Na+/H+-dicarboxylate symporter	COG1301
1954	RB_MAG_00001_000000000171	5256	6291	f	H!!!J	H!!!J	Glutathione synthase/RimK-type ligase, ATP-grasp superfamily	COG0189	gshB; glutathione synthase [EC:6.3.2.3]	K01920
1955	RB_MAG_00001_000000000171	6352	7723	f	O	O	C-terminal processing protease CtpA/Prc, contains a PDZ domain	COG0793	E3.4.21.102, prc, ctpA; carboxyl-terminal processing protease [EC:3.4.21.102]	K03797
1956	RB_MAG_00001_000000000171	7767	8082	f	P	P	3-mercaptopyruvate sulfurtransferase SseA, contains two rhodanese domains	COG2897
1957	RB_MAG_00001_000000000172	162	834	r	M	M	Opacity protein and related surface antigens	COG3637
1958	RB_MAG_00001_000000000172	982	2116	r	K	K	AraC-type DNA-binding domain and AraC-containing proteins	COG2207
1959	RB_MAG_00001_000000000172	2191	3310	f
1960	RB_MAG_00001_000000000172	3306	3555	f
1961	RB_MAG_00001_000000000173	1	274	r	M	M	Murein tripeptide amidase MpaA	COG2866
1962	RB_MAG_00001_000000000173	562	964	f	V	V	Plasmid maintenance system antidote protein VapI, contains XRE-type HTH domain	COG3093
1963	RB_MAG_00001_000000000173	977	3416	r	R!!!E	R!!!E	Aminopeptidase N!!!HEAT repeat	COG0308!!!COG1413
1964	RB_MAG_00001_000000000173	3536	4076	r
1965	RB_MAG_00001_000000000173	4106	4640	r
1966	RB_MAG_00001_000000000173	4656	5085	r
1967	RB_MAG_00001_000000000173	5071	5581	r	K	K	DNA-directed RNA polymerase specialized sigma subunit, sigma24 family	COG1595	rpoE; RNA polymerase sigma-70 factor, ECF subfamily	K03088
1968	RB_MAG_00001_000000000173	5723	7169	f	O	O	C-terminal processing protease CtpA/Prc, contains a PDZ domain	COG0793
1969	RB_MAG_00001_000000000173	7279	8182	r	I	I	Predicted phospholipase, patatin/cPLA2 family	COG4667
1970	RB_MAG_00001_000000000173	8254	8806	f
1971	RB_MAG_00001_000000000173	8807	10040	f	E	E	Di- or tripeptidase	COG2195	pepT; tripeptide aminopeptidase [EC:3.4.11.4]	K01258
1972	RB_MAG_00001_000000000173	10086	11292	f	E	E	Diaminopimelate decarboxylase	COG0019	lysA; diaminopimelate decarboxylase [EC:4.1.1.20]	K01586
1973	RB_MAG_00001_000000000173	11348	11606	f
1974	RB_MAG_00001_000000000173	11641	13189	f	K!!!T	K!!!T	DNA-binding transcriptional regulator, CsgD family!!!Periplasmic ligand-binding sensor domain	COG2771!!!COG3292
1975	RB_MAG_00001_000000000173	13279	13963	f	G	G	Glycerol uptake facilitator and related aquaporins (Major Intrinsic Protein Family)	COG0580	aqpZ; aquaporin Z	K06188
1976	RB_MAG_00001_000000000173	14127	15213	f	E	E	Glycine cleavage system T protein (aminomethyltransferase)	COG0404	gcvT, AMT; aminomethyltransferase [EC:2.1.2.10]	K00605
1977	RB_MAG_00001_000000000173	15290	15608	r
1978	RB_MAG_00001_000000000174	1	358	r	M!!!G	M!!!G	ABC-type polysaccharide/polyol phosphate transport system, ATPase component	COG1134
1979	RB_MAG_00001_000000000174	461	824	r
1980	RB_MAG_00001_000000000174	892	1768	r	M!!!G	M!!!G	ABC-type polysaccharide/polyol phosphate export permease	COG1682	ABC-2.LPSE.P; lipopolysaccharide transport system permease protein	K09690
1981	RB_MAG_00001_000000000174	1917	3609	f	E	E	Formiminotetrahydrofolate cyclodeaminase!!!Glutamate formiminotransferase	COG3404!!!COG3643	FTCD; glutamate formiminotransferase / formiminotetrahydrofolate cyclodeaminase [EC:2.1.2.5 4.3.1.4]	K13990
1982	RB_MAG_00001_000000000174	3882	4125	f
1983	RB_MAG_00001_000000000174	4125	4278	f	R	R	Predicted nucleic acid-binding protein, contains PIN domain	COG1848
1984	RB_MAG_00001_000000000175	219	1932	f	M	M	LPS assembly outer membrane protein LptD (organic solvent tolerance protein OstA)	COG1452	lptA; lipopolysaccharide export system protein LptA	K09774
1985	RB_MAG_00001_000000000175	1928	3107	f	E	E	4-aminobutyrate aminotransferase or related aminotransferase	COG0160
1986	RB_MAG_00001_000000000175	3108	3675	r	O	O	Thiol-disulfide isomerase or thioredoxin	COG0526
1987	RB_MAG_00001_000000000175	3768	6033	r	C	C	Aconitase A	COG1048
1988	RB_MAG_00001_000000000175	6606	7734	r	O	O	DnaJ-class molecular chaperone with C-terminal Zn finger domain	COG0484
1989	RB_MAG_00001_000000000175	7788	8322	r	O	O	Molecular chaperone GrpE (heat shock protein)	COG0576	GRPE; molecular chaperone GrpE	K03687
1990	RB_MAG_00001_000000000175	8450	9758	r	M	M	UDP-N-acetylglucosamine enolpyruvyl transferase	COG0766	murA; UDP-N-acetylglucosamine 1-carboxyvinyltransferase [EC:2.5.1.7]	K00790
1991	RB_MAG_00001_000000000175	9760	10408	r
1992	RB_MAG_00001_000000000175	10520	12860	r	L	L	Superfamily I DNA or RNA helicase	COG0210	uvrD, pcrA; DNA helicase II / ATP-dependent DNA helicase PcrA [EC:3.6.4.12]	K03657
1993	RB_MAG_00001_000000000175	13012	14371	r	I	I	Long-chain fatty acid transport protein	COG2067	fadL; long-chain fatty acid transport protein	K06076
1994	RB_MAG_00001_000000000176	0	210	f	J	J	tRNA G18 (ribose-2'-O)-methylase SpoU	COG0566
1995	RB_MAG_00001_000000000176	219	900	r	O	O	Membrane associated serine protease, rhomboid family	COG0705
1996	RB_MAG_00001_000000000176	998	2267	f	L	L	Replication-associated recombination protein RarA (DNA-dependent ATPase)	COG2256	ycaJ; putative ATPase	K07478
1997	RB_MAG_00001_000000000176	2263	3037	r
1998	RB_MAG_00001_000000000176	3048	3729	r	H	H	FMN phosphatase YigB, HAD superfamily	COG1011	K07025; putative hydrolase of the HAD superfamily	K07025
[truncated: 97,235 more rows]
